# Supplementary material for: Genetic Consequences of Acute/Chronic Gamma and Carbon Ion Irradiation of Arabidopsis thaliana
Source: Front Plant Sci. 2020 Mar 25;11:336. doi: 10.3389/fpls.2020.00336 (PMC7113374; doi:10.3389/fpls.2020.00336)
Supplement: Supplementary file 1 [file Table_1.xlsx]

## Sheet: Acute gamma irradiation
Supplementary Data 1: All mutations identified in acute gamma irradiation on dry seeds.
					Homopolymeric Sequence Polynucleotide repeat or microhomology			Non-synonymous mutation
Sample	Chr#	Position	Types of mutation	Zygosity	Original sequence	Altered sequence	Detail of mutation	Gene	Region	Note
1500Gy-4	1	166083	-1	homo	aacaCcatt	aacacatt	C	at1g01448		non-coding RNA
1500Gy-1	1	301575	SBS	homo	gtatAcaca	gtatTcaca	A to T	at1g01830	intron
1500Gy-5	1	323445	Complex	homo	tatgGatGattt	tatgTatAattt	SBSx2	at1g01940	intron
1500Gy-7	1	534490	SBS	hetero	atagAcggt	atagGcggt	A to G	at1g02530	exon	Asp1257Gly
1500Gy-5	1	760404	SBS	homo	aaatTtctt	aaatCtctt	T to C
1500Gy-8	1	1600327	SBS	homo	ttcaAtgca	ttcaGtgca	A to G	at1g05450	exon	synonymous
1500Gy-7	1	1942098	+1	hetero	ataattaa	ataaTttaa	T
1000Gy-1	1	2142897	SBS	hetero	ctcaCaagg	ctcaTaagg	C to T
1500Gy-1	1	2160037	SBS	homo	agtcCcttc	agtcTcttc	C to T	at1g07030	exon	Gly163Glu
1000Gy-6	1	2211312	SBS	homo	acacCaaaa	acacGaaaa	C to G	at1g07200	exon	Leu335Phe
1000Gy-1	1	2247435	Deletion	hetero	cagaGCAT---TGAAtgaa	cagatgaa	-88
1000Gy-1	1	2253084	SBS	hetero	cctcAcatc	cctcGcatc	A to G	at1g07330	exon	His555Arg
1500Gy-5	1	2363850	SBS	homo	aaatTctct	aaatCctct	T to C	at1g07650	intron
1500Gy-6	1	2511765	SBS	homo	gaaaGaata	gaaaTaata	G to T	at1g08065	3UTR
1000Gy-2	1	2539731	SBS	homo	ctgaAagta	ctgaCagta	A to C	at1g08125	3UTR
1500Gy-5	1	2620986	SBS	homo	cgatCgcga	cgatTgcga	C to T	at1g08315	exon	synonymous
1500Gy-4	1	2701315	Deletion	homo	ctttCTCC---CTTGaatc	ctttaatc	-14	at1g08530	exon
1000Gy-3	1	2769578	SBS	hetero	tagtAattt	tagtGattt	A to G
1500Gy-7	1	3105140	SBS	hetero	ccttTtttt	ccttGtttt	T to G	at1g09580	intron
1000Gy-6	1	3336623	SBS	homo	atagGaaat	atagAaaat	G to A	at1g10170	exon	Ser290Phe
1000Gy-1	1	3464488	-1	hetero	aagcAaaac	aagcaaac	A	at1g10510	exon
1500Gy-2	1	3564496	-1	homo	aataGaatt	aataaatt	G	at1g10720	3UTR
1500Gy-7	1	3680571	Deletion	hetero	ttttCACAAACaatc	ttttaatc	-7	at1g11040	intron
1500Gy-3	1	3716985	SBS	homo	gacaCatgt	gacaAatgt	C to A	at1g11120	intron
1000Gy-4	1	3849847	-1	homo	tacgAtgtt	tacgtgtt	A	at1g11440	exon
1000Gy-1	1	3969909	SBS	hetero	taatCtctc	taatTtctc	C to T	at1g11755	3UTR
1500Gy-4	1	3991321	SBS	homo	gactTtatc	gactAtatc	T to A	at1g11820	intron
1500Gy-5	1	4015938	SBS	homo	ggaaGgagc	ggaaTgagc	G to T	at1g11905	exon	stop_gained
1500Gy-7	1	4365605	SBS	homo	aagaAgaaa	aagaGgaaa	A to G
1000Gy-4	1	4410811	SBS	homo	accgAtcta	accgGtcta	A to G
1000Gy-1	1	4728686	-1	hetero	ttttGcttg	ttttcttg	G	at1g13790	intron
1500Gy-5	1	4748642	SBS	homo	aaagTgaaa	aaagAgaaa	T to A	at1g13870	5UTR
1500Gy-4	1	4789384	-1	hetero	tatcTtatt	tatctatt	T	at1g13980	intron
1500Gy-1	1	4994537	SBS	homo	attaAaata	attaGaata	A to G
1500Gy-4	1	5066909	SBS	hetero	gagaCgctt	gagaAgctt	C to A	at1g14720	exon	Arg299Leu
1500Gy-4	1	5105146	SBS	hetero	tgttTtcat	tgttCtcat	T to C	at1g14820	3UTR
1500Gy-5	1	5113745	SBS	homo	aaggAtttt	aaggGtttt	A to G	at1g14840	exon	Ile285Thr
1500Gy-8	1	5133979	SBS	homo	atttTcatt	atttCcatt	T to C
1500Gy-4	1	5209805	Complex	hetero	cttcTCatga	cttcATatga	SBSx2	at1g15130	exon	Glu15Met
1500Gy-5	1	5604738	SBS	homo	aagcTctaa	aagcCctaa	T to C
1000Gy-3	1	5686708	SBS	hetero	ttttCttca	ttttTttca	C to T	at1g16640	5UTR
1500Gy-2	1	5726410	SBS	homo	aaatTtgtg	aaatAtgtg	T to A	at1g16720	3UTR
1500Gy-5	1	5880936	SBS	homo	gcatAtatt	gcatTtatt	A to T	at1g17210	intron
1000Gy-1	1	5892845	SBS	hetero	gaatAtatc	gaatTtatc	A to T	at1g17230	exon	Ile491Leu
1000Gy-4	1	6107287	Complex	hetero	ggttCTttgc	ggttAAttgc	SBSx2	at1g17750	exon	stop_gained
1000Gy-1	1	6330642	-1	hetero	tcctAaaag	tcctaaag	A
1500Gy-3	1	6454344	-1	hetero	atatAaaaa	atataaaa	A
1000Gy-2	1	6497269	SBS	homo	acatTtttt	acatAtttt	T to A
1000Gy-1	1	6542311	SBS	hetero	gtatAttta	gtatGttta	A to G
1500Gy-3	1	6586611	SBS	hetero	cttcTgctt	cttcCgctt	T to C
1500Gy-3	1	6681931	SBS	hetero	gacaAgaac	gacaTgaac	A to T	at1g19330	intron
1000Gy-3	1	6708481	SBS	hetero	aatcAtcca	aatcGtcca	A to G
1500Gy-7	1	6732834	SBS	homo	gtgaGtttc	gtgaCtttc	G to C	at1g19450	intron
1500Gy-4	1	6767685	SBS	hetero	cgtgActct	cgtgGctct	A to G	at1g19550	exon	synonymous
1500Gy-2	1	6962624	Insertion	homo	attttgat	atttTGAtgat	+3	at1g20080	exon
1000Gy-3	1	7197590	Deletion	hetero	tcgcATatat	tcgcatat	-2	at1g20735	exon
1500Gy-3	1	7197881	SBS	hetero	aaagCttct	aaagTttct	C to T	at1g20735	exon	Leu131Phe
1500Gy-1	1	7421082	SBS	hetero	atgcAaata	atgcCaata	A to C
1500Gy-4	1	7650368	SBS	hetero	agtgAttgt	agtgGttgt	A to G	at1g21760	intron
1500Gy-6	1	7834857	SBS	homo	ggatGatat	ggatCatat	G to C
1000Gy-6	1	8030272	SBS	homo	ttatCatac	ttatTatac	C to T
1500Gy-5	1	8126928	SBS	hetero	attcGtgtg	attcAtgtg	G to A	at1g22950	exon	stop_gained
1000Gy-4	1	8190366	SBS	hetero	atttAaatt	atttTaatt	A to T
1500Gy-1	1	8282971	SBS	hetero	gtctTcttg	gtctCcttg	T to C
1500Gy-1	1	8644407	SBS	hetero	atttGgtgt	atttAgtgt	G to A	at1g24370		transposon
1000Gy-5	1	8763650	-1	hetero	aaaaTaata	aaaaaata	T
1500Gy-1	1	8842662	-1	hetero	actcTtgtc	actctgtc	T
1500Gy-8	1	8852215	SBS	homo	cttaGtctc	cttaAtctc	G to A
1500Gy-1	1	9473328	SBS	hetero	aatgTtttt	aatgCtttt	T to C
1500Gy-7	1	9505179	Deletion	homo	taatATCAAAAactt	taatactt	-7
1500Gy-1	1	9549500	SBS	hetero	tttaTtcaa	tttaAtcaa	T to A
1000Gy-3	1	9647544	Deletion	hetero	cgccGTTCTgttg	cgccgttg	-5
1500Gy-3	1	9733212	Insertion	hetero	actcaaat	actcAAAaaat	+3
1500Gy-3	1	9776373	Deletion	hetero	caaaCCAG…GTTCtgaa	caaaAGCATAtgaa	-31(-37+6)	at1g28050	intron
1000Gy-3	1	9778485	SBS	hetero	gttaGagag	gttaAagag	G to A
1500Gy-3	1	9796232	SBS	hetero	gtgtAaaaa	gtgtGaaaa	A to G	at1g28090	5UTR
1500Gy-1	1	9884673	SBS	hetero	agtcActtc	agtcGcttc	A to G
1000Gy-6	1	8842910	Deletion	homo	taaaTGCA…TTTTaaat	taaaACAaaat	-14(-17+3)
1000Gy-6	1	9896367	-1	homo	atccTtttt	atcctttt	T
1000Gy-6	1	10103729	-1	homo	tcttCcagg	tcttcagg	C	at1g28760	exon
1000Gy-5	1	10167316	Deletion	hetero	agcgAAAacta	agcgacta	-3
1500Gy-1	1	10197043	SBS	hetero	cataCaggg	cataAaggg	C to A
1500Gy-8	1	10210959	SBS	homo	cccaTcaac	cccaCcaac	T to C	at1g29220	exon	Asp303Gly
1500Gy-4	1	10359550	SBS	hetero	cttcCcttc	cttcTcttc	C to T	at1g29650		transposon
1500Gy-4	1	10413289	SBS	hetero	aattGagct	aattAagct	G to A
1000Gy-1	1	10470467	SBS	homo	atgaGacca	atgaAacca	G to A	at1g29900	exon	synonymous
1000Gy-3	1	10703722	SBS	hetero	actaTattt	actaAattt	T to A
1000Gy-3	1	10772934	SBS	hetero	ctgcAtgat	ctgcTtgat	A to T	at1g30460	intron
1000Gy-1	1	10794803	SBS	homo	aatgAgcta	aatgGgcta	A to G
1500Gy-2	1	10877665	SBS	homo	cggtGgaga	cggtAgaga	G to A	at1g30660	exon	synonymous
1500Gy-8	1	10928317	Complex	homo	ctttGgAagcg	ctttTgGagcg	SBSx2
1500Gy-5	1	10984716	SBS	hetero	taccTatag	taccGatag	T to G
1500Gy-6	1	11007246	SBS	homo	gaaaAcata	gaaaTcata	A to T	at1g30921		pseudogene
1500Gy-8	1	11065024	SBS	homo	gcctAttat	gcctTttat	A to T	at1g31030		transposon
1000Gy-1	1	11076821	Deletion	homo	acctTCTCtggc	accttggc	-4	at1g31050	exon
1000Gy-3	1	11146558	SBS	hetero	gaagTtttc	gaagGtttc	T to G	at1g31190	exon	Phe322Val
1500Gy-4	1	11335022	Complex	hetero	gaaaGAaaga	gaaaTTaaga	SBSx2
1500Gy-5	1	11386909	-1	hetero	ttgaTtttc	ttgatttc	T
1500Gy-1	1	11447368	SBS	hetero	tagtActtg	tagtGcttg	A to G	at1g31880	intron
1500Gy-7	1	11542880	SBS	homo	cataCacag	cataAacag	C to A	at1g32090	intron
1000Gy-2	1	11552029	SBS	homo	aaatCtata	aaatTtata	C to T
1000Gy-3	1	11596781	SBS	hetero	ttttTgtaa	ttttGgtaa	T to G
1500Gy-7	1	11645715	-1	homo	tcggAaaaa	tcggaaaa	A
1500Gy-4	1	11667262	Deletion	hetero	ggagCTTCCTTGAgttc	ggaggttc	-9	at1g32350	exon
1000Gy-4	1	11670986	SBS	hetero	gtccCaaat	gtccTaaat	C to T
1500Gy-8	1	11726760	-1	hetero	caagTtctc	caagtctc	T
1000Gy-3	1	11734231	SBS	hetero	atgtAaaga	atgtTaaga	A to T
1500Gy-1	1	11752751	SBS	hetero	agaaCtcat	agaaAtcat	C to A
1000Gy-5	1	11808879	SBS	hetero	agtgTaaaa	agtgCaaaa	T to C
1500Gy-4	1	11833732	Deletion	hetero	ttgtGGggac	ttgtggac	-2
1000Gy-3	1	11839209	-1	hetero	tacgAaaaa	tacgaaaa	A
1500Gy-3	1	11896328	SBS	hetero	aaatCgttt	aaatTgttt	C to T
1500Gy-1	1	12333406	Deletion	hetero	ccacGAGA---TTCAaaaa	ccacTTTaaaa	-22(-25+3)	at1g33950	intron
1000Gy-2	1	12490126	SBS	hetero	taatGaatc	taatAaatc	G to A	at1g34260	exon	Glu972Lys
1000Gy-5	1	12496337	Deletion	hetero	taatGGTA---TTCAggga	taatggga	-36
1500Gy-5	1	12532598	SBS	hetero	tgtcGgact	tgtcAgact	G to A	at1g34340	exon	Arg274Gln
1500Gy-7	1	12927909	SBS	homo	acttTggta	acttCggta	T to C	at1g35240	exon	Lys499Glu
1000Gy-4	1	13230460	SBS	hetero	ttatAtaga	ttatCtaga	A to C
1000Gy-5	1	13367685	SBS	hetero	ggttAggcc	ggttTggcc	A to T
1500Gy-8	1	13374735	SBS	hetero	ccacTccat	ccacAccat	T to A	at1g35920		transposon
1500Gy-8	1	13574092	SBS	hetero	tcaaCtgcc	tcaaGtgcc	C to G
1000Gy-3	1	13619004	SBS	hetero	tcctGatga	tcctCatga	G to C	at1g36250		transposon
1000Gy-5	1	13944007	SBS	hetero	tcctTgcca	tcctCgcca	T to C	at1g36795		transposon
1500Gy-6	1	14442130	-1	homo	gctaGgtgg	gctagtgg	G	at1g38360		transposon
1500Gy-6	1	14442808	SBS	homo	cacaCcaaa	cacaTcaaa	C to T	at1g38360		transposon
1500Gy-3	1	14494229	-1	hetero	gaggAatat	gaggatat	A	at1g38450		transposon
1500Gy-5	1	14586287	SBS	homo	actaTactc	actaCactc	T to C
1000Gy-5	1	14603244	SBS	hetero	ataaAactt	ataaCactt	A to C	at1g39270		transposon
1500Gy-3	1	14667059	SBS	hetero	atttTcgac	atttCcgac	T to C	at1g39511		transposon
1500Gy-6	1	15005958	SBS	homo	ccaaCaaat	ccaaTaaat	C to T	at1g40091		transposon
1500Gy-4	1	15075722	SBS	hetero	cgggGtcga	cgggTtcga	G to T	at1g40101		transposon
1000Gy-2	1	15585245	SBS	hetero	gcgaGttcc	gcgaTttcc	G to T
1500Gy-3	1	15629260	SBS	hetero	gataGaaat	gataTaaat	G to T	at1g41850		transposon
1000Gy-4	1	15679388	Complex	hetero	agctGAaatg	agctTCaatg	SBSx2	at1g41910		transposon
1500Gy-7	1	15705025	SBS	homo	gaatAaaac	gaatCaaac	A to C
1500Gy-4	1	15786366	SBS	hetero	aatgAtacg	aatgTtacg	A to T
1500Gy-6	1	16029384	SBS	homo	aaacCacca	aaacAacca	C to A	at1g42650		transposon
1500Gy-6	1	16041600	SBS	homo	ctttActct	ctttGctct	A to G
1500Gy-8	1	16059454	SBS	hetero	atgaAgaga	atgaTgaga	A to T	at1g42698		transposon
1500Gy-5	1	16064193	SBS	homo	atatCtaac	atatTtaac	C to T
1000Gy-1	1	16084711	-1	homo	gggaTgctg	gggagctg	T	at1g42718		transposon
1500Gy-4	1	16157925	SBS	hetero	ctcgCagat	ctcgGagat	C to G
1500Gy-8	1	16175821	SBS	hetero	ggagAagat	ggagCagat	A to C
1000Gy-3	1	16230393	SBS	hetero	aattCggag	aattAggag	C to A	at1g43130	intron
1500Gy-3	1	16257421	SBS	hetero	taatTatat	taatAatat	T to A
1500Gy-1	1	16479132	SBS	hetero	agttGtggt	agttTtggt	G to T	at1g43690	intron
1500Gy-7	1	16742473	SBS	hetero	agtaGtcgt	agtaAtcgt	G to A
1500Gy-8	1	16804091	Complex	hetero	tttaTAtaaa	tttaATtaaa	SBSx2
1500Gy-1	1	16833131	SBS	hetero	tagtTtttt	tagtGtttt	T to G	at1g44318	intron
1000Gy-6	1	16843285	SBS	homo	ttttAtgta	ttttTtgta	A to T
1500Gy-4	1	16864159	SBS	hetero	ataaActat	ataaTctat	A to T
1500Gy-6	1	17214994	SBS	homo	actaGtatt	actaTtatt	G to T	at1g46192		transposon
1500Gy-1	1	17296692	SBS	hetero	taatCtcaa	taatTtcaa	C to T
1500Gy-1	1	17443382	Complex	hetero	caacCAgtag	caacATgtag	SBSx2	at1g47520		transposon
1500Gy-1	1	17975131	-1	hetero	catcGgctt	catcgctt	G	at1g48620	exon
1500Gy-1	1	18069640	SBS	hetero	actaTaaac	actaCaaac	T to C	at1g48860	intron
1500Gy-3	1	18171190	SBS	hetero	actaTtaat	actaAtaat	T to A
1000Gy-3	1	18514171	-1	hetero	acccTtggt	accctggt	T	at1g49990	exon
1500Gy-3	1	18742589	SBS	hetero	aaatCtttg	aaatTtttg	C to T	at1g50610	exon	Ser140Phe
1500Gy-2	1	18743720	Complex	hetero	agtaGCttgg	agtaCTttgg	SBSx2	at1g50610	exon	Ser455Thr
1000Gy-3	1	18767103	SBS	hetero	tttcGaaag	tttcAaaag	G to A
1000Gy-5	1	18863822	Complex	hetero	ctctTTtttc	ctctAAtttc	SBSx2	at1g50890	exon	Lys403Ile
1500Gy-2	1	19023356	Complex	hetero	ccttTCtcgt	ccttATtcgt	SBSx2
1500Gy-6	1	19141036	SBS	hetero	ttgcGaatc	ttgcTaatc	G to T	at1g51620	exon	Arg157Leu
1000Gy-5	1	19345832	Deletion	hetero	aaatGATT---TCATatgc	aaatatgc	-75
1500Gy-7	1	19378866	Complex	hetero	tataGAacac	tataGAacac	SBSx2
1500Gy-5	1	19529880	Deletion	hetero	agcaTATA---CCACtatc	agcatatc	-35	at1g52420	exon
1500Gy-6	1	19631756	SBS	hetero	gagtAatac	gagtTatac	A to T	at1g52700	intron
1500Gy-5	1	19637043	SBS	hetero	aatgTgtgt	aatgAgtgt	T to A
1500Gy-8	1	19747590	SBS	hetero	tgtgCaaat	tgtgGaaat	C to G
1000Gy-1	1	19799232	SBS	hetero	tccaTctct	tccaCctct	T to C
1000Gy-4	1	19834225	+1	hetero	ttgtaaaa	ttgtAaaaa	A
1500Gy-5	1	19869727	SBS	hetero	aaagCttca	aaagTttca	C to T	at1g53285	3UTR
1500Gy-8	1	19907336	-1	hetero	taatAaagt	taataagt	A	at1g53350	intron
1000Gy-3	1	20003078	SBS	hetero	gcctCattc	gcctGattc	C to G	at1g53600	exon	His606Asp
1500Gy-1	1	20007572	SBS	hetero	tgcgTttga	tgcgGttga	T to G
1500Gy-1	1	20066116	SBS	hetero	cagaAcaaa	cagaCcaaa	A to C	at1g53750	intron
1000Gy-1	1	20139035	Complex	hetero	gattGGagga	gattTTagga	SBSx2	at1g53920	exon	Gly223Leu
1500Gy-5	1	20506939	-1	hetero	atgaTtata	atgatata	T
1500Gy-7	1	20566389	-1	hetero	tcttAaaaa	tcttaaaa	A	at1g55120	intron
1500Gy-7	1	20641723	SBS	hetero	aaatCaaat	aaatGaaat	C to G	at1g55325	exon	Gln589Glu
1500Gy-2	1	20669505	SBS	hetero	agaaCaaaa	agaaAaaaa	C to A
1500Gy-8	1	20694613	Complex	hetero	aaacAAagac	aaacTTagac	SBSx2
1500Gy-2	1	20729964	SBS	hetero	gttgAagca	gttgGagca	A to G	at1g55530	exon	synonymous
1000Gy-4	1	21112552	Deletion	homo	ttcgAGAA---AAGTagat	ttcgagat	-32	at1g56400	intron
1500Gy-5	1	21211564	SBS	hetero	tttaAgaat	tttaGgaat	A to G
1500Gy-2	1	21259852	-1	hetero	atgcTttga	atgcttga	T	at1g56710	exon
1500Gy-8	1	21554069	SBS	hetero	gattGggaa	gattTggaa	G to T	at1g58210	exon	Trp150Leu
1500Gy-7	1	21686349	SBS	hetero	aaacAaata	aaacTaata	A to T	at1g58370	intron
1500Gy-6	1	21693096	-1	hetero	tagaTgtct	tagagtct	T	at1g58390	exon
1500Gy-7	1	21707725	SBS	hetero	acaaCagca	acaaGagca	C to G	at1g58420	exon	Gln107Glu
1500Gy-7	1	21943422	SBS	hetero	agtgTtaca	agtgAtaca	T to A
1500Gy-8	1	21951980	Deletion	hetero	gcttTAacag	gcttacag	-2	at1g59725	exon
1500Gy-8	1	22051418	SBS	hetero	ccttCtccg	ccttTtccg	C to T	at1g59900	exon	synonymous
1500Gy-2	1	22075621	-1	hetero	tggcAacac	tggcacac	A
1000Gy-2	1	22159552	SBS	hetero	gattAaata	gattTaata	A to T
1500Gy-2	1	22194972	Deletion	hetero	cactCCTG---TACAaaca	cactaaca	-14	at1g60170	exon
1000Gy-3	1	22395927	SBS	hetero	ttgaTccaa	ttgaCccaa	T to C
1000Gy-3	1	22485035	SBS	hetero	acagAtgct	acagCtgct	A to C	at1g61040	exon	Met407Leu
1500Gy-2	1	22507370	Deletion	hetero	cagaACatgt	cagaatgt	-2	at1g61097	exon
1500Gy-3	1	22523388	SBS	hetero	tagaActca	tagaGctca	A to G
1000Gy-5	1	22598127	Complex	hetero	tatgTCtgcg	tatgAGtgcg	SBSx2
1500Gy-6	1	22611474	SBS	hetero	ttcaCtaag	ttcaTtaag	C to T
1500Gy-6	1	22631942	Deletion	hetero	cgtgAAAACTaagg	cgtgaagg	-6
1500Gy-8	1	22662426	SBS	hetero	cacaTtaag	cacaCtaag	T to C	at1g61420	exon	Met391Val
1500Gy-7	1	22691581	Complex	hetero	aagaGaaatAtcaa	aagaAaaatTtcaa	SBSx2	at1g61500	intron
1500Gy-8	1	22764433	SBS	hetero	ttggGatcc	ttggCatcc	G to C
1000Gy-5	1	22781360	SBS	hetero	tttaTattc	tttaCattc	T to C	at1g61688	5UTR
1500Gy-3	1	22823396	-1	hetero	attgAaaat	attgaaat	A
1500Gy-6	1	22849094	SBS	hetero	tacaTttgt	tacaAttgt	T to A	at1g61840	exon	Ile569Asn
1000Gy-5	1	22850250	SBS	hetero	ctagCtgct	ctagAtgct	C to A
1500Gy-5	1	23008136	SBS	hetero	attgAagca	attgTagca	A to T	at1g62280	exon	synonymous
1000Gy-6	1	23157664	SBS	homo	ttttGgggg	ttttAgggg	G to A
1500Gy-8	1	23206162	SBS	hetero	cctcGgata	cctcAgata	G to A	at1g62670	exon	synonymous
1500Gy-2	1	23468481	SBS	hetero	tgttGggtt	tgttTggtt	G to T	at1g63260	intron
1500Gy-3	1	23658015	SBS	hetero	cttgTttgc	cttgAttgc	T to A	at1g63770	intron
1000Gy-6	1	23677946	-1	hetero	gatgTtttc	gatgtttc	T
1500Gy-7	1	23784559	SBS	hetero	ggatTtgtt	ggatCtgtt	T to C
1500Gy-4	1	23850709	SBS	homo	agacCttta	agacGttta	C to G	at1g64270		transposon
1500Gy-3	1	23880387	SBS	hetero	aaaaTatta	aaaaAatta	T to A	at1g64340	intron
1000Gy-3	1	23900138	SBS	hetero	atgaAcaaa	atgaGcaaa	A to G	at1g64385	5UTR
1000Gy-1	1	24118439	SBS	hetero	tttcCggaa	tttcTggaa	C to T	at1g64920	exon	synonymous
1500Gy-8	1	24360246	Complex	hetero	aaatCaGaatt	aaatAaTaatt	SBSx2
1000Gy-2	1	24403705	SBS	hetero	cgagCcttt	cgagTcttt	C to T
1000Gy-2	1	24705904	SBS	hetero	attcGgatg	attcCgatg	G to C
1000Gy-3	1	24769792	-1	hetero	aaaaTccga	aaaaccga	T
1500Gy-2	1	24805510	+1	homo	aatataac	aataTtaac	T
1500Gy-8	1	24970658	SBS	hetero	ctgcAacgt	ctgcTacgt	A to T	at1g66930	exon	Asn46Tyr
1500Gy-3	1	25243932	-1	hetero	atcgActaa	atcgctaa	A
1500Gy-3	1	25400595	SBS	hetero	ttcaTtttt	ttcaCtttt	T to C
1500Gy-1	1	25439405	Complex	homo	tatcttttCcatc	tatcTTttttTcatc	+2, SBS	at1g67850	exon
1500Gy-2	1	25717772	SBS	homo	aattCagtt	aattTagtt	C to T
1000Gy-4	1	25771583	+1	homo	caaaggaa	caaaGggaa	G	at1g68640	intron
1500Gy-8	1	26005835	SBS	hetero	tatcTtctt	tatcAtctt	T to A	at1g69170	exon	synonymous
1500Gy-2	1	26103482	SBS	homo	agaaActcg	agaaGctcg	A to G	at1g69440	exon	Phe380Leu
1000Gy-2	1	26194246	Deletion	homo	cctcCAATTGTatcc	cctcatcc	-7	at1g69640	exon
1500Gy-7	1	26317925	SBS	hetero	tgtgCgtag	tgtgTgtag	C to T	at1g69870	intron
1500Gy-8	1	26637414	SBS	hetero	gtttTgttt	gtttAgttt	T to A
1000Gy-6	1	26676916	Deletion	hetero	caccTTTCCAATtttt	cacctttt	-8
1500Gy-5	1	26737580	SBS	hetero	tatcTattt	tatcGattt	T to G	at1g70920	intron
1000Gy-1	1	27376854	SBS	hetero	acaaGttca	acaaAttca	G to A	at1g72720	3UTR
1000Gy-3	1	27548000	SBS	hetero	accgCggtt	accgGggtt	C to G	at1g73260	exon	Ala20Pro
1500Gy-6	1	27603347	SBS	homo	tataTatat	tataAatat	T to A
1500Gy-6	1	27626363	SBS	homo	tattTcaat	tattCcaat	T to C	at1g73470	intron
1500Gy-5	1	27687395	SBS	hetero	caaaGaaga	caaaAaaga	G to A	at1g73640	intron
1000Gy-3	1	27761768	SBS	hetero	ttagTgtat	ttagCgtat	T to C
1000Gy-1	1	27792299	SBS	hetero	ttttTgtga	ttttAgtga	T to A	at1g73920	intron
1500Gy-7	1	27910259	+1	homo	ggtcaatg	ggtcAaatg	A	at1g74205		non-coding RNA
1500Gy-3	1	28047274	SBS	hetero	tttcAtaaa	tttcTtaaa	A to T
1500Gy-8	1	28090077	SBS	hetero	atgtGtaat	atgtAtaat	G to A	at1g74770	exon	synonymous
1000Gy-1	1	28135505	Deletion	hetero	tgcaAGAACagtt	tgcaagtt	-5	at1g74900	3UTR
1000Gy-3	1	28345869	SBS	hetero	acctTaaac	acctAaaac	T to A
1500Gy-6	1	28554364	SBS	homo	ttgcGtcca	ttgcTtcca	G to T	at1g76100	exon	Asp123Glu
1500Gy-2	1	28769978	SBS	homo	actgGctgg	actgCctgg	G to C	at1g76660	exon	Ala190Gly
1500Gy-8	1	28998712	SBS	hetero	tgtgActcg	tgtgTctcg	A to T	at1g77170	exon	Ser275Arg
1000Gy-6	1	29138247	SBS	hetero	tgggCctat	tgggTctat	C to T
1500Gy-8	1	29190926	SBS	hetero	aaaaAttcg	aaaaTttcg	A to T	at1g77670	5UTR
1500Gy-8	1	29246572	SBS	hetero	ggatGcgaa	ggatAcgaa	G to A	at1g77770	exon	Ala235Val
1000Gy-5	1	29459706	SBS	hetero	ccttAttta	ccttTttta	A to T
1000Gy-5	1	29560375	SBS	hetero	tttaTatgg	tttaAatgg	T to A	at1g78580	intron
1500Gy-1	1	29592792	SBS	homo	gttaActtg	gttaTcttg	A to T	at1g78670	intron
1500Gy-2	1	29625267	SBS	homo	ataaCctac	ataaTctac	C to T
1500Gy-5	1	29933799	SBS	hetero	ccatGgcaa	ccatTgcaa	G to T	at1g79570	exon	synonymous
1000Gy-4	1	30038887	Deletion	homo	aaagCCAT---TGCCccaa	aaagccaa	-39	at1g79840	exon
1000Gy-5	1	30137734	SBS	hetero	ggatCttta	ggatGttta	C to G
1500Gy-6	1	30256077	SBS	homo	atagCgagc	atagAgagc	C to A	at1g80470	5UTR
1500Gy-8	1	30268864	SBS	hetero	aattTtcaa	aattCtcaa	T to C
1500Gy-5	1	30273523	Complex	hetero	gttgTTCAATTCGCtttgGGGAAAACcgct	gttgtttgAGATcgct	-10, -4(-8+4)	at1g80510	exon
1500Gy-3	1	30328598	SBS	hetero	aatgAgttg	aatgTgttg	A to T	at1g80680	3UTR
1000Gy-5	2	39397	SBS	hetero	tccaGaata	tccaAaata	G to A
1000Gy-4	2	131484	SBS	homo	atgaCgata	atgaAgata	C to A
1500Gy-5	2	181359	SBS	homo	ctaaGctga	ctaaActga	G to A	at2g01420	exon	synonymous
1500Gy-7	2	253730	Deletion	homo	tttgTTttta	tttgttta	-2
1500Gy-8	2	283941	SBS	hetero	agccAccgg	agccTccgg	A to T	at2g01640	exon	synonymous
1500Gy-1	2	487119	SBS	hetero	attaTtgag	attaCtgag	T to C
1500Gy-2	2	785190	SBS	hetero	gtcgAgctg	gtcgGgctg	A to G
1500Gy-5	2	1066253	SBS	homo	ccacCatgt	ccacTatgt	C to T
1500Gy-7	2	1091378	SBS	hetero	gtgtTactt	gtgtGactt	T to G
1500Gy-7	2	1155736	SBS	hetero	atatTatac	atatAatac	T to A
1500Gy-6	2	1185744	SBS	homo	aattCgtct	aattTgtct	C to T	at2g03890	5UTR
1000Gy-4	2	1248164	+1	homo	ttaataat	ttaaTtaat	T	at2g03960		pseudogene
1500Gy-3	2	1375485	Complex	hetero	aaatTTtcat	aaatAAtcat	SBSx2
1500Gy-1	2	1472714	Deletion	hetero	ggagCATCAtatt	ggagtatt	-5
1500Gy-3	2	1494135	SBS	hetero	tataGacct	tataAacct	G to A	at2g04300	intron
1000Gy-5	2	1609690	-1	homo	atctAaatt	atctaatt	A	at2g04600		transposon
1500Gy-1	2	1624634	-1	hetero	taatAaaac	taataaac	A
1500Gy-7	2	1917229	SBS	hetero	tcagAaaaa	tcagGaaaa	A to G
1500Gy-2	2	1927840	Complex	hetero	tgaatttAagaa	tgaaTtttGagaa	+1, SBS
1500Gy-3	2	2359919	Deletion	homo	tcctCCAccac	tcctccac	-3	at2g06050	exon
1500Gy-3	2	2644248	SBS	homo	aatgGgaaa	aatgAgaaa	G to A
1500Gy-7	2	2774130	SBS	hetero	atatCgttt	atatAgttt	C to A
1500Gy-2	2	2801465	SBS	hetero	ctccCtgtt	ctccTtgtt	C to T	at2g06900		transposon
1500Gy-7	2	2842720	Deletion	hetero	gactAGatat	gactatat	-2	at2g06925	intron
1500Gy-5	2	2926783	-1	hetero	ttggTaatg	ttggaatg	T	at2g07050	intron
1500Gy-6	2	2957162	SBS	homo	ttccCccaa	ttccTccaa	C to T
1000Gy-3	2	3000346	SBS	hetero	tgaaTttta	tgaaAttta	T to A
1500Gy-1	2	3004381	-1	hetero	ggatAcact	ggatcact	A	at2g07230		transposon
1500Gy-3	2	3175973	SBS	homo	tgacAtgtg	tgacCtgtg	A to C	at2g07570		transposon
1500Gy-7	2	3561641	SBS	hetero	gcccAaaaa	gcccGaaaa	A to G
1000Gy-5	2	3562759	SBS	homo	agtaCatgc	agtaGatgc	C to G
1500Gy-1	2	3675826	SBS	hetero	acgaCtaaa	acgaTtaaa	C to T
1000Gy-3	2	3922342	SBS	hetero	ttaaGaaag	ttaaTaaag	G to T	at2g10250		transposon
1000Gy-5	2	4368854	-1	homo	aaaaCttgg	aaaattgg	C	at2g11020		transposon
1500Gy-6	2	4384963	SBS	homo	tctcGcggc	tctcCcggc	G to C	at2g11050		transposon
1500Gy-6	2	4571481	SBS	homo	ctccTatcc	ctccCatcc	T to C
1500Gy-5	2	4710567	SBS	hetero	tataGatat	tataAatat	G to A
1000Gy-3	2	4717206	SBS	hetero	ctccTcatc	ctccCcatc	T to C	at2g11770		transposon
1500Gy-8	2	4775323	SBS	homo	tataTatat	tataCatat	T to C
1500Gy-1	2	4836614	SBS	hetero	catcAcggg	catcTcggg	A to T
1500Gy-4	2	4846402	SBS	homo	atctAtctc	atctCtctc	A to C
1500Gy-8	2	5083681	SBS	homo	ctaaAcctt	ctaaCcctt	A to C
1500Gy-4	2	5104176	SBS	homo	aggtTtcat	aggtAtcat	T to A
1000Gy-3	2	5211276	SBS	hetero	catcCtgag	catcGtgag	C to G	at2g12720		transposon
1000Gy-6	2	5211422	SBS	homo	tcaaTttga	tcaaAttga	T to A	at2g12720		transposon
1500Gy-6	2	5279522	SBS	homo	ggtaGtgaa	ggtaAtgaa	G to A
1500Gy-2	2	3531104	Complex	hetero	gctaACatattTAaTatct	gctaatattAAatct	-2, -2(-4+2)
1500Gy-2	2	5444185	SBS	hetero	aaatTtcag	aaatCtcag	T to C
1500Gy-6	2	5482742	SBS	homo	aataCgagc	aataAgagc	C to A	at2g13250		transposon
1500Gy-7	2	5531616	-1	hetero	acctCcttc	acctcttc	C
1500Gy-6	2	5555969	SBS	homo	attaAaaca	attaGaaca	A to G	at2g13370	intron
1000Gy-3	2	5716969	Deletion	hetero	aaaaAACaaat	aaaaaaat	-3
1500Gy-7	2	5788001	Complex	hetero	caacTAtatt	caacATtatt	SBSx2
1000Gy-4	2	5871501	SBS	homo	ttgaTaaag	ttgaAaaag	T to A
1000Gy-5	2	5882911	SBS	homo	ctaaTattg	ctaaAattg	T to A
1500Gy-6	2	6112330	SBS	homo	agaaAcgtt	agaaCcgtt	A to C
1500Gy-7	2	6241885	SBS	hetero	aaatActga	aaatTctga	A to T	at2g14610	3UTR
1000Gy-2	2	6369167	Complex	homo	ttgaAGtgtt	ttgaGTtgtt	SBSx2	at2g14835	intron
1500Gy-7	2	6498349	Deletion	hetero	ttggACacaa	ttggacaa	-2
1000Gy-3	2	6663612	+1	hetero	tttattat	tttaTttat	T
1500Gy-6	2	6680232	SBS	homo	actaTttta	actaCttta	T to C
1000Gy-1	2	6726742	-1	homo	tgcaCcccg	tgcacccg	C	at2g15420	exon
1000Gy-1	2	6965590	Insertion	homo	atctgaac	atctGAACgaac	+4
1500Gy-3	2	7084629	Deletion	homo	ttttTTTT---GTTGaaaa	ttttaaaa	-17
1500Gy-7	2	7152607	-1	hetero	aacgAacaa	aacgacaa	A	at2g16500	exon
1500Gy-7	2	7388877	SBS	hetero	tgaaActaa	tgaaGctaa	A to G
1500Gy-4	2	7398400	SBS	hetero	attaCcaag	attaGcaag	C to G	at2g17020	exon	Gly100Ala
1500Gy-6	2	7517499	SBS	hetero	agctTtgtg	agctGtgtg	T to G	at2g17290	exon	synonymous
1000Gy-2	2	7521907	SBS	homo	attaAactt	attaGactt	A to G
1000Gy-2	2	7626783	SBS	homo	tttaAgcat	tttaCgcat	A to C	at2g17530	intron
1500Gy-1	2	7935710	-1	homo	ttggTttcc	ttggttcc	T	at2g18240	exon
1500Gy-4	2	7940876	Deletion	hetero	acctATGT---CAGAatgt	acctatgt	-22	at2g18250	exon
1500Gy-6	2	8061301	SBS	hetero	ctatAtacc	ctatTtacc	A to T
1000Gy-3	2	8113265	SBS	hetero	ggaaGtgcc	ggaaTtgcc	G to T	at2g18710	exon	Thr299Asn
1500Gy-7	2	8202996	SBS	hetero	ccgtTaact	ccgtGaact	T to G
1000Gy-6	2	8400133	Deletion	homo	ttctCCAttga	ttctttga	-3	at2g19400	exon
1500Gy-5	2	8750644	SBS	hetero	gtgtTacat	gtgtCacat	T to C	at2g20290	intron
1500Gy-5	2	8813439	SBS	hetero	gaagCtccc	gaagTtccc	C to T	at2g20440	intron
1500Gy-4	2	8998398	Deletion	hetero	atttGACatac	atttAatac	-2(-3+1)
1500Gy-7	2	9000481	SBS	hetero	tctaAtcct	tctaCtcct	A to C
1500Gy-2	2	9054895	SBS	homo	actaCtata	actaTtata	C to T
1500Gy-2	2	9290514	SBS	homo	cggtCaaat	cggtTaaat	C to T
1500Gy-6	2	9326602	SBS	hetero	ggccCctga	ggccActga	C to A
1000Gy-3	2	9334844	-1	hetero	atacTttat	atacttat	T	at2g21900	intron
1000Gy-2	2	9539407	SBS	homo	agatGtata	agatTtata	G to T
1500Gy-6	2	9556766	+1	hetero	gaccTaaaa	gaccAAaaaa	+1(-1+2)
1000Gy-5	2	9597504	Deletion	hetero	tgcaTCcaat	tgcacaat	-2	at2g22600	exon
1500Gy-1	2	9662932	SBS	homo	cttaGgtaa	cttaAgtaa	G to A	at2g22730	exon	Gly305Ser
1500Gy-5	2	9732653	SBS	hetero	ctgtCtgaa	ctgtGtgaa	C to G	at2g22850	exon	Arg211Thr
1000Gy-1	2	10076397	Complex	hetero	tcgtTActAtaac	tcgtctGtaac	-2, SBS	at2g23700	3UTR
1500Gy-8	2	10429598	+1	homo	agggaaaa	agggAaaaa	A
1500Gy-4	2	10455730	SBS	hetero	tataGgagt	tataAgagt	G to A
1500Gy-5	2	10859931	SBS	hetero	tatgGtcga	tatgAtcga	G to A
1500Gy-6	2	11013282	SBS	hetero	aagtCaact	aagtTaact	C to T	at2g25810	intron
1500Gy-1	2	11377589	SBS	homo	atcaCcacc	atcaGcacc	C to G
1500Gy-8	2	11402879	SBS	homo	gcggTttat	gcggCttat	T to C	at2g26760	exon	Val311Ala
1500Gy-4	2	11524285	SBS	hetero	tgatTctcc	tgatActcc	T to A	at2g27000	exon	Asn271Tyr
1000Gy-2	2	11603850	SBS	homo	cttcCtctc	cttcTtctc	C to T	at2g27150	exon	Leu550Phe
1500Gy-6	2	11669080	SBS	hetero	atctActtt	atctGcttt	A to G
1500Gy-8	2	11731456	Deletion	homo	tataATGT---TTGTttat	tatattat	-21	at2g27430	intron
1500Gy-7	2	11822825	SBS	hetero	ttggAgcag	ttggGgcag	A to G	at2g27740	exon	Glu9Gly
1000Gy-1	2	11850342	SBS	hetero	gttaCctct	gttaTctct	C to T	at2g27800	exon	Gly259Asp
1500Gy-6	2	11866996	SBS	hetero	ctctCtgta	ctctAtgta	C to A
1500Gy-3	2	9043691	Deletion	homo	ttgaTTCA---TACTttct	ttgaCCACCTATATATAttct	-27(-40+13)	at2g21080	exon
1500Gy-3	2	11956993	-1	homo	ttatAggaa	ttatggaa	A	at2g28070	splicing	splicing variant
1500Gy-1	2	12156900	SBS	hetero	aactCgtta	aactTgtta	C to T	at2g28410	3UTR
1000Gy-1	2	12179281	Deletion	hetero	ttttTCCtaaa	tttttaaa	-3	at2g28490	intron
1500Gy-1	2	12308932	SBS	hetero	tttcCatgt	tttcTatgt	C to T
1000Gy-1	2	12375931	SBS	hetero	cagtAaata	cagtTaata	A to T
1000Gy-6	2	12517448	Deletion	hetero	acaaGAAG---CTATgaag	acaagaag	-12
1500Gy-5	2	12593048	-1	hetero	agagCcaat	agagcaat	C	at2g29320	exon
1000Gy-5	2	12708002	SBS	hetero	gaatAtgga	gaatGtgga	A to G	at2g29740	exon	Tyr419Cys
1500Gy-1	2	12709636	SBS	hetero	acatAcaaa	acatGcaaa	A to G
1500Gy-4	2	12773356	-1	hetero	aaaaGgatt	aaaagatt	G
1500Gy-2	2	12836653	SBS	homo	tacgCatag	tacgTatag	C to T	at2g30070	exon	His218Tyr
1000Gy-6	2	13065713	SBS	hetero	tcatAttgt	tcatGttgt	A to G
1000Gy-5	2	13211417	Deletion	hetero	ttttTAtatt	tttttatt	-2
1500Gy-4	2	13279599	SBS	hetero	atatTttaa	atatGttaa	T to G
1500Gy-5	2	13329129	-1	hetero	gaatCcaaa	gaatcaaa	C	at2g31270	exon
1500Gy-1	2	13375028	SBS	homo	gttcGggtt	gttcAggtt	G to A
1500Gy-6	2	13493596	SBS	hetero	tgttTctga	tgttCctga	T to C	at2g31740	exon	Lys313Glu
1500Gy-7	2	13498964	SBS	hetero	aaaaTagtt	aaaaAagtt	T to A	at2g31750	intron
1500Gy-7	2	13630923	SBS	hetero	ttatTtaca	ttatCtaca	T to C
1500Gy-2	2	13677721	SBS	hetero	ggttCtcta	ggttAtcta	C to A
1500Gy-2	2	13754919	Deletion	hetero	ttccTCGatgc	ttccatgc	-3	at2g32400	exon
1500Gy-2	2	13873663	Deletion	hetero	tcttCAAcaac	tcttcaac	-3	at2g32710	exon
1500Gy-3	2	13916688	SBS	homo	tatcAacga	tatcTacga	A to T	at2g32800	exon	Asn71Tyr
1500Gy-1	2	14063271	Deletion	hetero	ccggACATAGCaaaa	ccggaaaa	-7	at2g33175	exon
1500Gy-2	2	14081983	-1	hetero	gagcTtttt	gagctttt	T
1500Gy-7	2	14102074	Complex	hetero	agagGaAatga	agagAaGatga	SBSx2	at2g33260	exon	Ser60Phe
1500Gy-5	2	14196160	SBS	hetero	tcttCcatc	tcttGcatc	C to G
1000Gy-1	2	14208030	SBS	hetero	ctggAacaa	ctggGacaa	A to G	at2g33540	exon	Ser215Pro
1500Gy-2	2	14665579	SBS	hetero	ggaaTccta	ggaaAccta	T to A	at2g34760		pseudogene
1500Gy-8	2	14806380	Deletion	homo	ctttTTGG---GGAGtcaa	cttttcaa	-18	at2g35120	intron
1000Gy-4	2	15075923	SBS	homo	tttcGaatc	tttcAaatc	G to A	at2g35920	intron
1000Gy-1	2	15141224	Deletion	hetero	actaTCGC---CCAGtcat	actatcat	-21
1500Gy-5	2	15464111	SBS	hetero	ttagTtagt	ttagCtagt	T to C	at2g36850	intron
1500Gy-4	2	15480141	SBS	hetero	tcctCcctg	tcctTcctg	C to T	at2g36880	exon	synonymous
1500Gy-2	2	15910943	SBS	hetero	ttttGgctt	ttttCgctt	G to C	at2g38020	intron
1500Gy-1	2	15927164	+1	hetero	ttaatttt	ttaaTtttt	T
1500Gy-6	2	15936518	SBS	hetero	ctctTcttc	ctctActtc	T to A	at2g38080	exon	Phe356Tyr
1500Gy-7	2	15970395	SBS	hetero	agtgAtgat	agtgTtgat	A to T
1000Gy-4	2	15970427	+1	homo	agtgtttt	agtgTtttt	T
1000Gy-5	2	15997915	Deletion	homo	cttcCTTcttc	cttccttc	-3	at2g38180	intron
1000Gy-1	2	16019225	Deletion	hetero	aatgGTgtaa	aatggtaa	-2	at2g38250	exon
1500Gy-3	2	16343308	Deletion	homo	tcgcGTAATTTGgtat	tcgcgtat	-8
1000Gy-6	2	16610111	SBS	hetero	tgtgGgttt	tgtgAgttt	G to A	at2g39805	3UTR
1500Gy-4	2	16705974	SBS	hetero	tggcTtcca	tggcAtcca	T to A
1500Gy-6	2	16975296	SBS	hetero	tttcTggat	tttcCggat	T to C	at2g40690	intron
1500Gy-7	2	17008486	Complex	hetero	gaaaAAgttg	gaaaTTgttg	SBSx2	at2g40745	exon	Leu64Glu
1500Gy-5	2	17019314	SBS	hetero	aatgCcatt	aatgTcatt	C to T	at2g40770	exon	stop_gained
1500Gy-1	2	17202250	SBS	hetero	agaaAtttg	agaaGtttg	A to G	at2g41250	intron
1500Gy-6	2	17301892	Deletion	hetero	gtctCGcgcc	gtctcgcc	-2	at2g41490	exon
1000Gy-4	2	17433043	SBS	homo	gatcCaacc	gatcTaacc	C to T	at2g41790	exon	Gly413Arg
1000Gy-2	2	17598479	SBS	homo	ttgcAccga	ttgcTccga	A to T	at2g42240	exon	Thr217Ser
1500Gy-2	2	17696172	SBS	hetero	taaaGtata	taaaCtata	G to C
1500Gy-4	2	17573913	SV	hetero			~159 kbp inversion	at2g42150, at2g42590	exon, exon
1500Gy-4	2	17733095	SBS	hetero	cctaCaaaa	cctaAaaaa	C to A	at2g42590	intron
1500Gy-3	2	17909132	SBS	hetero	tctcTctct	tctcActct	T to A
1500Gy-5	2	17960307	-1	hetero	atggTttct	atggttct	T	at2g43200	intron
1500Gy-8	2	17984079	SBS	homo	ggcgTgaac	ggcgAgaac	T to A	at2g43260	exon	Thr310Ser
1500Gy-4	2	18008523	Deletion	hetero	gaccTGCTTGAaaac	gaccaaac	-7	at2g43340	3UTR
1500Gy-7	2	18078524	SBS	hetero	caatTgaga	caatAgaga	T to A
1500Gy-3	2	18163301	SBS	hetero	agacAgtag	agacTgtag	A to T	at2g43860	exon	Cys318Ser
1500Gy-4	2	18201229	SBS	hetero	aaatActtg	aaatTcttg	A to T	at2g43950	exon	Ser237Arg
1500Gy-5	2	18602403	SBS	hetero	ctgaTcagg	ctgaCcagg	T to C
1500Gy-1	2	18618470	SBS	hetero	cgtcGttac	cgtcTttac	G to T	at2g45160	exon	Asn521Lys
1000Gy-1	2	18632349	SBS	hetero	tctaTacaa	tctaCacaa	T to C
1000Gy-6	2	18699983	Complex	hetero	ttcaTCgagg	ttcaATgagg	SBSx2	at2g45380	exon	Asp119Ile
1500Gy-1	2	18736554	Deletion	hetero	agatATTGatta	agatatta	-4
1500Gy-4	2	18753678	SBS	hetero	tgatGtagg	tgatAtagg	G to A	at2g45510	intron
1000Gy-6	2	19011738	Deletion	hetero	ccagCGATGAggaa	ccagggaa	-6	at2g46310	exon
1000Gy-6	2	19040682	SBS	hetero	tcacCcctc	tcacTcctc	C to T	at2g46380	exon	Pro365Ser
1500Gy-4	2	19090741	SBS	hetero	cttgAaatg	cttgTaatg	A to T
1000Gy-4	2	19121043	Insertion	hetero	aagctata	aagcTAtata	+2	at2g46560	exon
1500Gy-2	2	19141267	SBS	hetero	gttcTcaat	gttcAcaat	T to A
1500Gy-7	2	19199306	SBS	hetero	taaaCtgca	taaaTtgca	C to T	at2g46720	exon	synonymous
1500Gy-2	2	19279820	Deletion	hetero	aatgCTGCTCActga	aatgctga	-7	at2g46920	exon
1000Gy-4	2	19324866	Deletion	hetero	gtgtTTTGgatc	gtgtCCgatc	-2(-4+2)	at2g47030	exon
1000Gy-1	2	19365206	SBS	hetero	agacGgatc	agacTgatc	G to T
1500Gy-2	2	19366053	SBS	hetero	ttctAtccc	ttctTtccc	A to T
1000Gy-6	2	19392157	SBS	hetero	gaacActtt	gaacTcttt	A to T
1000Gy-6	2	19631871	SBS	hetero	gatcTtatt	gatcGtatt	T to G	at2g47980	exon	Leu79Arg
1500Gy-6	2	19672685	SBS	homo	acaaGagaa	acaaTagaa	G to T	at2g48100	exon	Lys291Asn
1500Gy-8	2	19697237	-1	hetero	aagtGgttt	aagtgttt	G
1500Gy-7	3	131711	SBS	hetero	acgtGctta	acgtTctta	G to T
1000Gy-5	3	394161	Complex	homo	gcatGCgaaa	gcatAAgaaa	SBSx2	at4g02160	5UTR
1500Gy-5	3	707332	SBS	hetero	gaagAatga	gaagGatga	A to G	at3g03100	intron
1500Gy-6	3	976112	Deletion	hetero	ctgaTTAA---CAGAggag	ctgagagg	-73	at3g03810	5UTR
1000Gy-2	3	1314282	SBS	hetero	gatcAtttc	gatcTtttc	A to T	at3g04790	3UTR
1000Gy-4	3	1368218	SBS	homo	aataGtttt	aataAtttt	G to A
1500Gy-5	3	1554166	SBS	hetero	aattCgaat	aattTgaat	C to T	at3g05400	3UTR
1000Gy-3	3	1638950	Deletion	hetero	ttctTGAC---TAGTcttt	ttctcttt	-4243	at3g05630, at3g05640	exon, exon
1500Gy-6	3	1701336	SBS	hetero	ttttAtttt	ttttTtttt	A to T	at3g05740	3UTR
1000Gy-4	3	1996787	SBS	hetero	ggagCttga	ggagTttga	C to T
1500Gy-3	3	2026204	SBS	hetero	cttcCaagt	cttcGaagt	C to G	at3g06530	intron
1500Gy-3	3	2251070	SBS	hetero	aagaTttta	aagaCttta	T to C
1000Gy-4	3	2324165	SBS	hetero	ctgtGaagc	ctgtTaagc	G to T	at3g07290	exon	stop_gained
1500Gy-4	3	2500134	-1	homo	cacaGtcat	cacatcat	G	at3g07830	exon
1000Gy-6	3	2544453	SBS	homo	tgagAaacg	tgagGaacg	A to G	at3g07980	exon	synonymous
1000Gy-6	3	2582542	SBS	homo	cacaCatac	cacaTatac	C to T	at3g08510	3UTR
1000Gy-5	3	2781974	SBS	hetero	taatTtaac	taatCtaac	T to C
1000Gy-4	3	2801283	SBS	hetero	cctcTagtt	cctcAagtt	T to A	at3g09140	exon	synonymous
1500Gy-3	3	3274672	-1	hetero	cagaCccaa	cagaccaa	C	at3g10510	intron
1000Gy-1	3	3385534	SBS	homo	ttctGcctt	ttctAcctt	G to A	at3g10815	exon	synonymous
1000Gy-4	3	3437389	SBS	hetero	aattAtatt	aattTtatt	A to T	at3g10974	3UTR
1000Gy-6	3	3441297	Complex	homo	aattCtGcata	aattAtTcata	SBSx2
1000Gy-4	3	3479211	SBS	hetero	gtggGttta	gtggAttta	G to A
1500Gy-3	3	3504805	SBS	hetero	ggacGcagc	ggacAcagc	G to A	at3g11180	exon	Ala138Thr
1500Gy-4	3	3521042	Deletion	homo	tgccACCA---CGACgaca	tgccATgaca	-22(-44+2)	at3g11240	exon
1500Gy-4	3	3612971	SBS	homo	tgatAcgga	tgatGcgga	A to G
1500Gy-1	3	3853800	SBS	homo	aattTcatc	aattCcatc	T to C
1000Gy-4	3	3863357	-1	hetero	ggatTGaaac	ggatAaaac	-1(-2+1)
1000Gy-2	3	3912191	SBS	hetero	agaaGagct	agaaTagct	G to T	at3g12270	exon	stop_gained
1500Gy-7	3	3923551	Deletion	hetero	tttgGAGA---AGTAcacg	tttgcacg	-24
1500Gy-5	3	4078438	SBS	hetero	atatTtgtg	atatGtgtg	T to G
1500Gy-4	3	4199499	Insertion	homo	tgcaagtg	tgcaAGagtg	+2	at3g13080	exon
1000Gy-5	3	4295100	SBS	hetero	tttcGattt	tttcTattt	G to T
1000Gy-4	3	4806512	Deletion	hetero	taaaTTTTCTtttt	taaatttt	-6
1500Gy-2	3	4826187	Complex	homo	caagGtTcgaa	caagAtGcgaa	SBSx2
1500Gy-2	3	4930038	SBS	homo	tgttTtgtt	tgttCtgtt	T to C
1500Gy-4	3	4970419	SBS	homo	ttggAtaga	ttggGtaga	A to G
1000Gy-2	3	5056396	SBS	hetero	gcttCcatg	gcttAcatg	C to A	at3g15020	intron
1500Gy-6	3	5077060	SBS	hetero	cgttAatcc	cgttTatcc	A to T	at3g15090	exon	Asn72Tyr
1000Gy-5	3	5086361	SBS	hetero	ggtgGtgca	ggtgCtgca	G to C	at3g15115	exon	Thr293Ser
1500Gy-7	3	5137633	SBS	hetero	gttaTcaaa	gttaCcaaa	T to C
1000Gy-6	3	5337952	SBS	homo	aaatTtaaa	aaatCtaaa	T to C	at3g15760	intron
1000Gy-4	3	5530199	SBS	hetero	aaagGtact	aaagAtact	G to A	at3g16320	splicing	splicing variant
1000Gy-3	3	5568923	-1	hetero	tgtaGagaa	tgtaagaa	G
1500Gy-8	3	5577843	SBS	homo	aataTatat	aataAatat	T to A
1000Gy-3	3	5582146	SBS	hetero	accaTcctg	accaCcctg	T to C	at3g16430	exon	synonymous
1000Gy-2	3	5794486	Complex	hetero	ttttGGtttt	ttttATtttt	SBSx2	at3g16980	5UTR
1500Gy-3	3	6201229	SBS	hetero	aatgTttct	aatgAttct	T to A	at3g18100	intron
1500Gy-1	3	6261734	SBS	hetero	tttaTttct	tttaGttct	T to G
1500Gy-4	3	6270932	SBS	hetero	ttgtAtaac	ttgtGtaac	A to G
1000Gy-3	3	6325918	SBS	hetero	taagGcaga	taagCcaga	G to C	at3g18430	5UTR
1500Gy-3	3	6781127	SBS	hetero	cgacGgcgg	cgacAgcgg	G to A	at3g19540	exon	synonymous
1000Gy-2	3	6870451	Deletion	hetero	ttgcTGAG---TTTAtgga	ttgctgga	-15	at3g19780	intron
1000Gy-6	3	6901618	SBS	homo	acttCttta	acttAttta	C to A
1500Gy-6	3	6911454	Deletion	hetero	tttcCTTTGCTcttc	tttccttc	-7	at3g19880	exon
1500Gy-6	3	6959095	-1	hetero	taggTtttt	taggtttt	T	at3g19970	intron
1500Gy-7	3	7106304	-1	hetero	gaagTttag	gaagttag	T	at3g20370	exon
1500Gy-8	3	7203397	SBS	homo	tgaaTaccc	tgaaCaccc	T to C	at3g20630	exon	synonymous
1000Gy-6	3	7432485	Insertion	homo	aaacaaga	aaacAAaaga	+2	at3g21190	3UTR
1500Gy-3	3	7445754	Complex	hetero	cttcGAtgaa	cttcATtgaa	SBSx2
1000Gy-4	3	7466741	-1	hetero	tgttAacca	tgttacca	A
1000Gy-4	3	7515298	SBS	hetero	tcgtAgctc	tcgtTgctc	A to T	at3g21340	exon	Leu180Gln
1500Gy-7	3	7709596	SBS	hetero	tctcGtgca	tctcAtgca	G to A	at3g21890	exon	Thr23Met
1500Gy-1	3	7774574	+1	hetero	agataaat	agatAaaat	A
1500Gy-1	3	7789433	SBS	hetero	ttggAcacg	ttggTcacg	A to T	at3g22104	5UTR
1500Gy-7	3	7801573	Deletion	hetero	taaaTAAATGtaaa	taaataaa	-6
1500Gy-1	3	8117571	SBS	hetero	ccatAgatt	ccatTgatt	A to T	at3g22910	exon	synonymous
1000Gy-4	3	8195023	Deletion	hetero	ttacATatat	ttacatat	-2	at3g23050	intron
1500Gy-2	3	8281196	SBS	homo	ataaAtaaa	ataaGtaaa	A to G
1500Gy-6	3	8395505	SBS	hetero	taagTaaac	taagAaaac	T to A
1500Gy-6	3	8592661	-1	hetero	gtcaGtgaa	gtcatgaa	G
1000Gy-5	3	8666910	SBS	hetero	ttctTtgct	ttctGtgct	T to G	at3g23980	exon	Lys95Thr
1500Gy-2	3	8772000	SBS	hetero	ttttTtttc	ttttCtttc	T to C
1500Gy-3	3	8772071	SBS	hetero	atatCcaac	atatTcaac	C to T
1500Gy-3	3	8790868	SBS	hetero	gaagAtata	gaagGtata	A to G	at3g24255	intron
1500Gy-6	3	8875005	SBS	hetero	ttaaTtcaa	ttaaCtcaa	T to C
1500Gy-6	3	9241221	SBS	hetero	gtatGtcaa	gtatAtcaa	G to A
1500Gy-3	3	9337654	SBS	hetero	aaaaAtttt	aaaaGtttt	A to G	at3g25655	3UTR
1000Gy-3	3	9569883	SBS	hetero	ttctGttgg	ttctAttgg	G to A	at3g26160	5UTR
1500Gy-7	3	9749236	SBS	homo	aaagAataa	aaagGataa	A to G
1500Gy-2	3	9753117	SBS	hetero	cctcCacat	cctcTacat	C to T	at3g26560	exon	synonymous
1500Gy-3	3	9938916	SBS	hetero	gacgAaaac	gacgTaaac	A to T	at3g26940	exon	Phe7Leu
1500Gy-3	3	10487599	SBS	hetero	tcttGttgt	tcttTttgt	G to T
1000Gy-2	3	10638188	Complex	hetero	aactCGAcaat	aactATTcaat	SBSx3
1500Gy-2	3	10761586	SBS	hetero	agtcCatgg	agtcAatgg	C to A	at3g28700	exon	His390Asn
1000Gy-3	3	10826722	Deletion	hetero	taaaATATTTacaa	taaaacaa	-6
1000Gy-3	3	10837242	-1	hetero	aaggAaaaa	aaggaaaa	A
1500Gy-1	3	10503045	Deletion	hetero	agtgATATATATATatat	agtgatat	-10
1500Gy-1	3	10918584	SBS	hetero	tgatAaccg	tgatTaccg	A to T	at3g28915		transposon
1500Gy-7	3	10963127	SBS	homo	tagaTtcat	tagaAtcat	T to A
1500Gy-8	3	10980157	SBS	hetero	cactAaacg	cactGaacg	A to G
1000Gy-3	3	11025457	Deletion	hetero	ctcaAAATATGTCaaat	ctcaaaat	-9
1000Gy-2	3	11133837	SBS	hetero	tgctGagaa	tgctAagaa	G to A
1500Gy-7	3	11175632	SBS	homo	caaaTccat	caaaCccat	T to C
1000Gy-2	3	11179901	-1	hetero	actgAgaag	actggaag	A	at3g29210		transposon
1500Gy-6	3	976114	Deletion	hetero	ctgaTTAA---CAGAggag	ctgaggag	-73	at3g03810	5UTR
1500Gy-6	3	11183662	SBS	hetero	ggtaTaaaa	ggtaAaaaa	T to A
1000Gy-3	3	11373613	SBS	hetero	gattTacaa	gattAacaa	T to A
1500Gy-2	3	11505236	SBS	hetero	tgagAatag	tgagGatag	A to G	at3g29643		transposon
1500Gy-3	3	11519416	SBS	hetero	tcccAtaaa	tcccTtaaa	A to T	at3g29650		transposon
1500Gy-2	3	11612965	SBS	hetero	attaTaaat	attaGaaat	T to G
1000Gy-2	3	11638899	SBS	hetero	taggAttgt	taggGttgt	A to G
1500Gy-3	3	11722271	SBS	hetero	aaatTgtat	aaatAgtat	T to A
1500Gy-6	3	11744743	-1	hetero	taaaTatat	taaaatat	T
1500Gy-4	3	11950836	-1	homo	cttcAaaag	cttcaaag	A
1500Gy-1	3	11956583	Complex	hetero	acacTcAcaca	acacAcTcaca	SBSx2
1000Gy-1	3	12355708	Complex	homo	ttttGGagag	ttttAAagag	SBSx2	at3g30727		transposon
1500Gy-1	3	12484547	Complex	hetero	tcggGAtttg	tcggCTtttg	SBSx2
1500Gy-6	3	12511214	Complex	hetero	aacaGAgaaa	aacaTTgaaa	SBSx2
1500Gy-7	3	12678300	Deletion	homo	cacaCTtcct	cacatcct	-2	at3g31310		transposon
1000Gy-5	3	11483824	Deletion	hetero	ggctGATT---CAAAgagg	ggctgagg	-12
1000Gy-5	3	12719185	SBS	hetero	cattCgaca	cattAgaca	C to A	at3g31359		transposon
1500Gy-7	3	12773058	SBS	homo	ttagCagaa	ttagGagaa	C to G	at3g31420	exon	Ala66Pro
1000Gy-6	3	12787527	Deletion	hetero	tcagTAAtaag	tcagtaag	-3
1500Gy-6	3	12825297	SBS	hetero	aataCaaat	aataTaaat	C to T
1500Gy-3	3	12970568	SBS	hetero	atatAaata	atatCaata	A to C
1500Gy-8	3	12992322	SBS	hetero	tcacTctac	tcacCctac	T to C	at3g32020		transposon
1000Gy-2	3	13015859	SBS	hetero	aagtAaatc	aagtCaatc	A to C	at3g32028		transposon
1500Gy-1	3	13040127	SBS	hetero	atttGgttt	atttTgttt	G to T
1500Gy-6	3	13187500	SBS	hetero	tcctGgtga	tcctAgtga	G to A
1000Gy-6	3	13334244	SBS	hetero	acaaGggat	acaaCggat	G to C	at3g32389		transposon
1500Gy-3	3	13411880	SBS	hetero	aacaGcaaa	aacaAcaaa	G to A
1000Gy-3	3	13519303	SBS	hetero	ctcgCaggg	ctcgTaggg	C to T	at3g32970		transposon
1500Gy-1	3	13540029	SBS	hetero	tcgaGattt	tcgaAattt	G to A	at3g33004		pseudogene
1500Gy-3	3	13544511	SBS	hetero	tttgTacga	tttgCacga	T to C
1500Gy-8	3	13661856	SBS	hetero	cttcAaacc	cttcTaacc	A to T
1500Gy-5	3	13901882	SBS	homo	gaatGtgaa	gaatAtgaa	G to A
1000Gy-1	3	13977619	SBS	homo	aagaAagcc	aagaGagcc	A to G	at3g33163		transposon
1000Gy-6	3	13998710	-1	hetero	attgTtttt	attgtttt	T	at3g33172		transposon
1500Gy-2	3	14335871	SBS	hetero	ttgtAtaat	ttgtTtaat	A to T
1000Gy-2	3	14661020	Deletion	hetero	ggatAAAACaaag	ggataaag	-5	at3g42545		transposon
1500Gy-6	3	14713081	SBS	hetero	aagaGagag	aagaAagag	G to A	at3g42624		transposon
1500Gy-2	3	14966336	SBS	hetero	ctcaCagaa	ctcaTagaa	C to T	at3g42886		transposon
1500Gy-2	3	15253371	-1	hetero	gaaaGatca	gaaaatca	G	at3g43304		transposon
1500Gy-6	3	15302562	SBS	hetero	tggcGatct	tggcTatct	G to T	at3g43355		transposon
1500Gy-8	3	15616715	Deletion	hetero	tagaAAGaagg	tagaaagg	-3	at3g43720	intron
1500Gy-7	3	15654726	SBS	homo	atttAttta	atttGttta	A to G
1000Gy-3	3	15675346	-1	hetero	tgtgTtttt	tgtgtttt	T
1000Gy-3	3	15765278	SBS	hetero	cccgAccat	cccgTccat	A to T	at3g43940	intron
1500Gy-2	3	15991429	-1	hetero	aaatCcata	aaatcata	C
1500Gy-6	3	16532118	SBS	hetero	gttaTttat	gttaCttat	T to C
1500Gy-7	3	16603848	SBS	homo	aaagAcgat	aaagGcgat	A to G
1000Gy-6	3	16633134	SBS	hetero	gataTctct	gataCctct	T to C	at3g45330	exon	Asp452Gly
1500Gy-4	3	16941574	SBS	homo	catcGctta	catcTctta	G to T
1000Gy-6	3	17016370	SBS	hetero	tggcGtaag	tggcCtaag	G to C	at3g46300	exon	stop_gained
1500Gy-8	3	17108416	SBS	hetero	caaaTttat	caaaAttat	T to A	at3g46484		transposon
1000Gy-6	3	17134498	SBS	hetero	tacaTttcc	tacaAttcc	T to A	at3g46540	exon	Lys210Asn
1000Gy-2	3	17166064	SBS	hetero	ctcaGctga	ctcaTctga	G to T	at3g46613	exon	Ala92Ser
1500Gy-8	3	17374665	SBS	hetero	actaTcgag	actaCcgag	T to C	at3g47190	exon	Ile282Val
1000Gy-3	3	17496542	-1	hetero	acctAaacg	acctaacg	A	at3g47480	exon
1500Gy-2	3	17525745	SBS	hetero	ggtaCtgtc	ggtaTtgtc	C to T	at3g47560	exon	Val263Ile
1000Gy-6	3	17569972	SBS	hetero	ataaAgatg	ataaCgatg	A to C	at3g47650	intron
1500Gy-3	3	1356205	SV	hetero			~105 kbp inversion	at3g04910, at3g05165	exon, exon
1500Gy-3	3	17590861	SBS	hetero	ggtaCaacg	ggtaTaacg	C to T	at3g47710	intron
1500Gy-8	3	17718625	SBS	hetero	ttccAgcat	ttccGgcat	A to G	at3g48000	exon	synonymous
1500Gy-3	3	17738880	Deletion	hetero	ggctCAGC---AAGGatgc	ggctatgc	-14	at3g48050	exon
1000Gy-2	3	17749386	SBS	hetero	tgagAtaac	tgagTtaac	A to T
1500Gy-4	3	17777163	SBS	homo	ttttAtact	ttttGtact	A to G
1000Gy-6	3	17810199	SBS	hetero	acagTttgt	acagCttgt	T to C	at3g48190	intron
1500Gy-3	3	17937074	SBS	hetero	ggatTtaat	ggatCtaat	T to C	at3g48430	exon	Phe344Ser
1500Gy-6	3	18070224	SBS	hetero	aaggGgtaa	aaggAgtaa	G to A
1500Gy-3	3	18458878	SBS	hetero	ttgtAcatt	ttgtTcatt	A to T
1500Gy-1	3	18575840	Deletion	homo	ttcaTGCGcttt	ttcacttt	-4	at3g50090	intron
1000Gy-3	3	18795072	SBS	homo	gctgGaaag	gctgAaaag	G to A	at3g50625		transposon
1000Gy-2	3	18972576	-1	hetero	aatgAagaa	aatgagaa	A
1500Gy-6	3	19002792	Deletion	hetero	tggcATCT---CATAatct	tggcatct	-23	at3g51150	intron
1500Gy-4	3	19182478	SBS	homo	ctcaTaaat	ctcaAaaat	T to A
1500Gy-1	3	19354824	SBS	homo	gatgCagtc	gatgAagtc	C to A	at3g52190	exon	Ala257Ser
1000Gy-2	3	19841670	SBS	hetero	agcgTgatg	agcgAgatg	T to A	at3g53520	exon	synonymous
1500Gy-3	3	19967520	SBS	hetero	gttgAaagg	gttgGaagg	A to G	at3g53930	intron
1500Gy-8	3	20175640	SBS	hetero	caaaGctcc	caaaActcc	G to A	at3g54500	3UTR
1500Gy-8	3	20182859	SBS	hetero	caaaGccat	caaaAccat	G to A	at3g54510	exon	synonymous
1500Gy-7	3	20235687	-1	homo	cctcTcaaa	cctccaaa	T	at3g54670	5UTR
1500Gy-6	3	20608588	SBS	hetero	acatTaaaa	acatAaaaa	T to A
1500Gy-6	3	20627466	Deletion	hetero	taccTGGTTAtgat	tacctgat	-6	at3g55610	exon
1000Gy-2	3	20650319	Complex	hetero	gaacTCacat	gaacATacat	SBSx2	at3g55660	intron
1000Gy-3	3	20657100	-1	homo	gtttAaaaa	gtttaaaa	A
1000Gy-2	3	20745842	SBS	hetero	cttcCtcgc	cttcTtcgc	C to T	at3g55930	exon	Arg285Lys
1500Gy-8	3	20876786	Deletion	hetero	cccaCAAGCCCtatc	cccatatc	-7	at3g56280		pseudogene
1500Gy-2	3	20988057	Complex	hetero	aactGTCgtcGtcgt	aactgtcTtcgt	-3, SBS	at3g56660	exon
1500Gy-8	3	21301187	SBS	hetero	attcCattc	attcTattc	C to T
1500Gy-7	3	21507459	SBS	homo	gtaaTagag	gtaaCagag	T to C	at3g58070	exon	Ile50Val
1500Gy-7	3	21515982	SBS	homo	gattGagtg	gattTagtg	G to T	at3g58100	exon	synonymous
1500Gy-4	3	21608568	SBS	homo	cacaGccca	cacaAccca	G to A
1500Gy-6	3	21689464	SBS	homo	taaaGttat	taaaAttat	G to A	at3g58640	intron
1500Gy-2	3	21718633	SBS	hetero	gtcgTtcga	gtcgCtcga	T to C	at3g58730	exon	synonymous
1500Gy-2	3	21794764	SBS	hetero	cagaTtacg	cagaGtacg	T to G	at3g58980	exon	Asn489Thr
1500Gy-5	3	21923707	SBS	homo	agtcAttga	agtcCttga	A to C	at3g59310	intron
1000Gy-4	3	22220892	SBS	hetero	gctgTtaat	gctgAtaat	T to A
1000Gy-6	3	22400191	-1	hetero	cagtAaaaa	cagtaaaa	A
1000Gy-4	3	22572977	Deletion	hetero	tacaGATGgatt	tacagatt	-4	at3g61010	exon
1000Gy-6	3	22636850	SBS	hetero	gtaaTtggc	gtaaAtggc	T to A	at3g61160	exon	Ile115Asn
1500Gy-1	3	22921214	SBS	hetero	aaaaAtata	aaaaCtata	A to C
1500Gy-6	3	23004327	SBS	homo	cgagCtttg	cgagGtttg	C to G
1500Gy-2	3	23141827	-1	hetero	ctcgAagta	ctcgagta	A
1500Gy-2	3	23160378	SBS	hetero	ttgaTaatg	ttgaAaatg	T to A	at3g62620	intron
1000Gy-3	3	23262940	SBS	hetero	aaacCtgga	aaacTtgga	C to T	at3g62940	3UTR
1000Gy-4	3	23323667	SBS	hetero	gtgtGcaat	gtgtAcaat	G to A	at3g63120	exon	Ala76Val
1000Gy-2	3	23332272	SBS	hetero	gttgAaggc	gttgCaggc	A to C	at3g63150	exon	Ser98Ala
1500Gy-1	4	189410	-1	hetero	tattGggcc	tattggcc	G
1500Gy-6	4	321179	Insertion	hetero	tggcttgg	tggcTTGGttgg	+4
1500Gy-6	4	331619	SBS	hetero	agttGgtct	agttCgtct	G to C	at4g00760	exon	Trp142Ser
1500Gy-3	4	411357	SBS	hetero	aaagGtaga	aaagAtaga	G to A
1000Gy-1	4	468167	Insertion	hetero	gaacagaa	gaacAGAagaa	+3	at4g01080	exon
1500Gy-8	4	575402	SBS	hetero	acgaTatcg	acgaCatcg	T to C	at4g01400	exon	Ile455Val
1500Gy-2	4	587279	-1	hetero	tgtcTtcaa	tgtctcaa	T	at4g01430	intron
1500Gy-7	4	1279371	SBS	hetero	cgatGgtgt	cgatAgtgt	G to A	at4g02890	exon	synonymous
1000Gy-6	4	1311701	SBS	homo	tggtGgcga	tggtAgcga	G to A	at4g02950	exon	synonymous
1500Gy-8	4	1328114	SBS	hetero	atctTgact	atctGgact	T to G
1500Gy-5	4	1405059	-1	homo	aatgTctgc	aatgctgc	T	at4g03190	3UTR
1500Gy-1	4	1691041	SBS	homo	gtgaAatga	gtgaGatga	A to G	at4g03790		transposon
1000Gy-6	4	1706431	Deletion	hetero	tacgATGACTTtgcg	tacgtgcg	-7
1500Gy-3	4	1760524	SBS	hetero	ctacAtaca	ctacGtaca	A to G
1000Gy-6	4	1886496	SBS	homo	agttAaggt	agttTaggt	A to T
1500Gy-5	4	1894644	SBS	homo	gtatCccat	gtatTccat	C to T	at4g03970		transposon
1500Gy-4	4	1989262	SBS	hetero	attcAtaaa	attcGtaaa	A to G
1000Gy-1	4	2195126	Deletion	homo	tgaaGTGA---TGCAaggg	tgaaaggg	-12
1500Gy-4	4	2459299	SBS	hetero	aataAaata	aataGaata	A to G
1500Gy-7	4	2498000	Deletion	hetero	gaagCTCC---TGAGgaga	gaaggaga	-95	at4g04920	exon
1500Gy-7	4	2552055	SBS	hetero	ctcgAcctt	ctcgTcctt	A to T
1000Gy-3	4	2575881	SBS	hetero	gactCaaat	gactAaaat	C to A	at4g05020	intron
1500Gy-6	4	2584632	SBS	hetero	aacaGcatc	aacaAcatc	G to A
1500Gy-3	4	2624212	-1	hetero	ttcaGTaata	ttcaAaata	-1(-2+1)
1500Gy-4	4	2733006	SBS	hetero	tttgCtttc	tttgTtttc	C to T
1500Gy-5	4	2773412	Deletion	homo	atctATACatgc	atctatgc	-4
1000Gy-6	4	2823880	SBS	homo	gattTagag	gattCagag	T to C	at4g05550		transposon
1500Gy-3	4	2910168	Deletion	hetero	ggatTACAtaat	ggattaat	-4
1500Gy-5	4	2995244	-1	homo	ttttGTAtact	ttttATtact	-1(-3+2)
1500Gy-3	4	3138179	SBS	hetero	cttgTatgg	cttgCatgg	T to C
1000Gy-3	4	3186447	SBS	hetero	ttgcGagta	ttgcCagta	G to C
1500Gy-2	4	3190426	SBS	hetero	tgttGcagg	tgttCcagg	G to C
1000Gy-2	4	3266489	-1	hetero	cataTtata	catatata	T
1000Gy-6	4	3531393	SBS	homo	atatAtatt	atatGtatt	A to G
1500Gy-8	4	3705588	SBS	hetero	acgaTtaaa	acgaGtaaa	T to G	at4g06608		pseudogene
1500Gy-4	4	3811217	SBS	hetero	ttggAaaat	ttggGaaat	A to G
1000Gy-3	4	3931349	Complex	hetero	aagaACctcc	aagaCTctcc	SBSx2
1000Gy-4	4	4134219	Deletion	homo	ggctACTC---GAGAacgg	ggctacgg	-28
1500Gy-4	4	4165108	SBS	hetero	ataaAtctt	ataaGtctt	A to G
1500Gy-6	4	4233003	-1	hetero	ctggTtttt	ctggtttt	T
1000Gy-2	4	4409620	SBS	hetero	aaaaAccta	aaaaTccta	A to T
1500Gy-4	4	4497404	SBS	hetero	cataTtgtt	cataCtgtt	T to C
1000Gy-5	4	4712971	SBS	homo	gatgGgacg	gatgTgacg	G to T
1000Gy-3	4	4729188	SBS	hetero	tcttTagct	tcttCagct	T to C	at4g07931		transposon
1000Gy-5	4	4820703	-1	homo	ggatTTtaca	ggatAtaca	-1(-2+1)
1500Gy-4	4	4908146	SBS	hetero	ctatGctac	ctatCctac	G to C
1500Gy-3	4	5007604	SBS	hetero	ccaaGagct	ccaaCagct	G to C
1000Gy-2	4	5014479	SBS	hetero	ctaaTtcgc	ctaaCtcgc	T to C
1000Gy-4	4	5060791	SBS	homo	gttgTgtga	gttgAgtga	T to A	at4g08112		transposon
1500Gy-2	4	5104254	SBS	hetero	agctActtc	agctGcttc	A to G	at4g08131		transposon
1500Gy-7	4	5277316	SBS	hetero	gacaTtgac	gacaCtgac	T to C
1500Gy-8	4	5289747	SBS	hetero	aggcGgagg	aggcAgagg	G to A	at4g08350	exon	Gly694Arg
1500Gy-1	4	5294831	+1	homo	cagatttt	cagaTtttt	T
1000Gy-3	4	5328284	SBS	hetero	aaacTttta	aaacGttta	T to G
1500Gy-5	4	5366998	Deletion	homo	ggatAGatat	ggatatat	-2	at4g08450	exon
1500Gy-7	4	5445597	Deletion	hetero	gccaTCTCttct	gccattct	-4	at4g08550	intron
1000Gy-6	4	5552023	SBS	homo	acgaTacat	acgaAacat	T to A	at4g08690	exon	synonymous
1500Gy-6	4	5579122	-1	hetero	tgagAaaag	tgagaaag	A	at4g08740	intron
1000Gy-5	4	5612637	SBS	hetero	aatcGtttt	aatcAtttt	G to A
1000Gy-6	4	5649021	SBS	homo	tgtaActtc	tgtaCcttc	A to C
1000Gy-4	4	5708807	SBS	homo	ggtaTctgg	ggtaCctgg	T to C
1500Gy-6	4	5821681	SBS	hetero	aggaAtctt	aggaGtctt	A to G	at4g09143		pseudogene
1000Gy-5	4	6052447	Complex	hetero	gatcTCtgaa	gatcATtgaa	SBSx2	at4g09580	3UTR
1500Gy-3	4	6225724	SBS	hetero	cgatAaact	cgatTaact	A to T	at4g09920	intron
1500Gy-3	4	6330869	SBS	hetero	agcaCgtgc	agcaTgtgc	C to T
1500Gy-4	4	6357178	Deletion	hetero	aaaaAAAATaact	aaaaaact	-5	at4g10201		pseudogene
1500Gy-6	4	6469692	SBS	hetero	ccatCggtc	ccatTggtc	C to T	at4g10460		transposon
1500Gy-3	4	6480288	SBS	hetero	ttttTtttg	ttttGtttg	T to G
1000Gy-4	4	6613112	SBS	hetero	aactGtgaa	aactAtgaa	G to A	at4g10730	intron
1500Gy-7	4	6650274	Deletion	hetero	atatTAtatt	atattatt	-2
1500Gy-5	4	6690965	SBS	homo	gtttAgtag	gtttTgtag	A to T	at4g10890	intron
1000Gy-5	4	6818297	SBS	hetero	tcttCcgtt	tcttTcgtt	C to T	at4g11175	intron
1500Gy-7	4	6828713	Deletion	hetero	tcgaCCTCtaaa	tcgataaa	-4	at4g11200		transposon
1000Gy-1	4	6899890	SBS	homo	atatAgagc	atatTgagc	A to T
1500Gy-8	4	6993440	Complex	hetero	ttttGAcgtc	ttttATcgtc	SBSx2
1000Gy-5	4	7087236	+1	hetero	tttattct	tttaTttct	T	at4g11780	intron
1000Gy-3	4	7087397	Complex	hetero	tttcTCatat	tttcATatat	SBSx2	at4g11780	intron
1000Gy-2	4	7140132	SBS	homo	gaatTagaa	gaatAagaa	T to A
1000Gy-6	4	7382842	SBS	homo	ttttTatta	ttttAatta	T to A
1500Gy-2	4	7404455	SBS	homo	tgtaGaatt	tgtaCaatt	G to C
1500Gy-7	4	7681485	SBS	hetero	tggaAgagt	tggaCgagt	A to C	at4g13240	exon	synonymous
1000Gy-4	4	7810716	SBS	hetero	tggaTttag	tggaCttag	T to C
1500Gy-8	4	7818539	SBS	hetero	aactTaaat	aactGaaat	T to G
1500Gy-4	4	8097434	SBS	hetero	tataAtctt	tataTtctt	A to T
1500Gy-8	4	8142163	SBS	hetero	ttctCatac	ttctAatac	C to A
1500Gy-7	4	8247615	SBS	hetero	cccaAtatc	cccaGtatc	A to G
1000Gy-1	4	8363520	-1	homo	atggTtgtt	atggtgtt	T	at4g14570	intron
1500Gy-4	4	8453422	SBS	hetero	ataaTtatt	ataaCtatt	T to C	at4g14740	intron
1500Gy-1	4	8930832	SBS	homo	tcatGgcat	tcatAgcat	G to A
1500Gy-8	4	9028650	SBS	hetero	atatCataa	atatTataa	C to T	at4g15910	5UTR
1500Gy-1	4	9165336	SBS	homo	aaatCtatt	aaatTtatt	C to T	at4g16180	3UTR
1500Gy-1	4	9353821	SBS	homo	ttttTgtca	ttttCgtca	T to C
1500Gy-3	4	9693523	Deletion	hetero	aaatCTGTGCACgtag	aaatgtag	-8	at4g17330	exon
1000Gy-1	4	9761283	-1	homo	tttcAaata	tttcaata	A
1000Gy-3	4	9881684	SBS	hetero	aatgTgttt	aatgAgttt	T to A	at4g17785	3UTR
1500Gy-5	4	9913259	SBS	homo	aattAtctt	aattGtctt	A to G
1000Gy-4	4	9941959	-1	hetero	gcgaGttta	gcgattta	G	at4g17895	exon
1500Gy-8	4	10121408	SBS	hetero	agtgTaaca	agtgCaaca	T to C
1000Gy-6	4	10174683	SBS	homo	aaagTgtgt	aaagCgtgt	T to C	at4g18420		transposon
1500Gy-2	4	10480615	SBS	homo	agaaGtagt	agaaTtagt	G to T
1000Gy-5	4	10501945	+1	hetero	tcagaccg	tcagAaccg	A	at4g19210	exon
1500Gy-5	4	10652487	SBS	hetero	tttaAttaa	tttaTttaa	A to T	at4g19530	intron
1000Gy-2	4	10708634	SBS	hetero	taagCttca	taagGttca	C to G	at4g19690	exon	Leu319Val
1000Gy-5	4	10930418	SBS	hetero	agcaGgttt	agcaAgttt	G to A	at4g20235	intron
1500Gy-2	4	11286296	SBS	homo	gggaGaagc	gggaAaagc	G to A	at4g21160	exon	Glu260Lys
1500Gy-4	4	11363132	SBS	hetero	catgAtcca	catgTtcca	A to T
1500Gy-5	4	11579585	SBS	hetero	ctttGaact	ctttAaact	G to A	at4g21820	intron
1500Gy-2	4	11882028	SBS	homo	tgtaAtgat	tgtaCtgat	A to C
1500Gy-4	4	12045510	Complex	hetero	tgttTCtggt	tgttAAtggt	SBSx2	at4g22980	exon	Arg48Ile
1000Gy-2	4	12072850	SBS	hetero	aaccTgtaa	aaccAgtaa	T to A
1500Gy-1	4	12412921	SBS	hetero	gacaGgttg	gacaTgttg	G to T
1000Gy-3	4	14143277	SV	hetero			~3,863 kbp inversion	at4g28640, at4g38490	exon, exon
1000Gy-3	4	12518073	+1	hetero	aaggtttt	aaggTtttt	T	at4g24100	intron
1500Gy-5	4	12566541	SBS	hetero	cagtTcttt	cagtCcttt	T to C	at4g24220	3UTR
1500Gy-5	4	12583485	Deletion	hetero	gaaaATTGCtctt	gaaatctt	-5	at4g24270	intron
1500Gy-1	4	12815913	Deletion	hetero	caggTATtttt	caggAtttt	-2(-3+1)	at4g24900	splicing	splicing variant
1500Gy-6	4	13080790	SBS	hetero	tcatAaaac	tcatTaaac	A to T
1500Gy-5	4	13081396	SBS	hetero	aaatGgatc	aaatTgatc	G to T	at4g25650	exon	Pro437Gln
1500Gy-2	4	13269207	SBS	homo	ttagAtaag	ttagGtaag	A to G
1500Gy-2	4	13639116	SBS	homo	aaagAtcgg	aaagTtcgg	A to T
1000Gy-4	4	13855106	Deletion	hetero	aagaGTGTGTaatt	aagaaatt	-6	at4g27810	intron
1500Gy-4	4	14118904	SBS	hetero	cgatGaggt	cgatAaggt	G to A
1500Gy-8	4	14200255	SBS	hetero	ggccAcaac	ggccTcaac	A to T	at4g28730	exon	synonymous
1500Gy-1	4	14224865	Complex	hetero	gcgtAagaagaAgtct	gcgtagaagaGgtct	-1, SBS
1000Gy-6	4	14318751	SBS	hetero	atacAgcca	atacGgcca	A to G	at4g29060	exon	synonymous
1000Gy-4	4	14495837	Complex	hetero	ttccTgCaatc	ttccAgAaatc	SBSx2
1500Gy-1	4	14544469	Deletion	hetero	ggctCAtcga	ggcttcga	-2	at4g29700	exon
1000Gy-4	4	14614097	SBS	hetero	ggctGaaaa	ggctAaaaa	G to A	at4g29900	intron
1500Gy-8	4	14694425	SBS	hetero	cgcaCgtag	cgcaGgtag	C to G	at4g30064	intron
1500Gy-5	4	14720528	Deletion	hetero	cgtgTTttgg	cgtgttgg	-2	at4g30110	exon
1000Gy-1	4	14833659	-1	homo	gtaaCctga	gtaactga	A	at4g30310	intron
1000Gy-6	4	14869782	SBS	hetero	gattTtttt	gattAtttt	T to A
1000Gy-4	4	14874688	SBS	hetero	tcaaTaaac	tcaaAaaac	T to A
1500Gy-4	4	14890603	SBS	hetero	aatgAttgt	aatgGttgt	A to G
1500Gy-4	4	14919088	SBS	hetero	attgGtgaa	attgAtgaa	G to A
1000Gy-4	4	15070705	Complex	hetero	agaaTAagta	agaaATagta	SBSx2	at4g30970	intron
1500Gy-8	4	15114198	-1	hetero	ttggTttca	ttggttca	T
1500Gy-5	4	15144092	Deletion	hetero	ctgcCTgcat	ctgcgcat	-2	at4g31150	splicing	splicing variant
1000Gy-4	4	15235457	Deletion	hetero	ccatGCAC---TGAAgaaa	ccatgaaa	-11	at4g31390	intron
1500Gy-6	4	15397294	SBS	hetero	aaagCattg	aaagTattg	C to T
1500Gy-1	4	15491708	-1	hetero	ccacTttaa	ccacttaa	T	at4g32030	intron
1000Gy-6	4	15738421	SBS	hetero	ttagCtgat	ttagGtgat	C to G	at4g32630	intron
1000Gy-5	4	15906869	-1	homo	aaccAaaaa	aaccaaaa	A
1500Gy-5	4	16164207	SBS	hetero	cttgCcttt	cttgGcttt	C to G	at4g33650	intron
1500Gy-1	4	16271576	SBS	hetero	attaAtatt	attaTtatt	A to T
1500Gy-3	4	16499805	SBS	hetero	atacTcttt	atacCcttt	T to C	at4g34540	intron
1500Gy-7	4	16598031	SBS	hetero	acaaAaaga	acaaGaaga	A to G
1000Gy-3	4	16631497	-1	hetero	ttggAgtca	ttgggtca	A
1500Gy-2	4	16658115	SBS	homo	gggaTaaac	gggaGaaac	T to G	at4g34980	exon	Tyr370Ser
1500Gy-8	4	16817908	SBS	hetero	agagAgcca	agagTgcca	A to T
1500Gy-1	4	16924376	SBS	hetero	aacaCtatg	aacaAtatg	C to A
1000Gy-4	4	16972213	+1	hetero	cttgtttt	cttgTtttt	T	at4g35820	intron
1500Gy-8	4	17181810	SBS	hetero	tttaCcata	tttaTcata	C to T
1000Gy-3	4	17312001	SBS	hetero	tcaaActtc	tcaaCcttc	A to C	at4g36730	intron
1500Gy-5	4	17379916	SBS	hetero	acaaTcaaa	acaaCcaaa	T to C	at4g36890	intron
1500Gy-1	4	17534476	SBS	hetero	aaaaTtata	aaaaCtata	T to C
1500Gy-4	4	17888009	SBS	hetero	agcaAaaac	agcaGaaac	A to G	at4g38100	intron
1000Gy-6	4	17946781	-1	hetero	gagaGagtc	gagaagtc	G
1500Gy-6	4	17981945	SBS	hetero	ctgcTtagt	ctgcAtagt	T to A
1500Gy-5	4	18031996	-1	hetero	tatcTttca	tatcttca	T	at4g38570	exon
1500Gy-2	4	18167950	SBS	homo	acaaGaatc	acaaAaatc	G to A	at4g38980	intron
1000Gy-6	4	18175474	SBS	hetero	tacaAtcat	tacaGtcat	A to G
1500Gy-6	4	18181955	-1	hetero	cataTgatt	catagatt	T
1500Gy-3	4	18353110	SBS	hetero	ctttCtcca	ctttTtcca	C to T	at4g39420	intron
1500Gy-2	4	18460643	-1	homo	ttttAttta	ttttTttta	A
1500Gy-8	5	413937	SBS	homo	gatcTagtg	gatcAagtg	T to A	at5g02100	intron
1500Gy-7	5	481702	SBS	hetero	aatcAaaaa	aatcTaaaa	A to T	at5g02310	intron
1000Gy-3	5	574166	Complex	hetero	tggtCAaatg	tggtGTaatg	SBSx2
1500Gy-1	5	706405	SBS	hetero	taatAaact	taatTaact	A to T
1500Gy-2	5	846855	SBS	hetero	tgatGatat	tgatTatat	G to T	at5g03420	exon	Asp310Tyr
1500Gy-5	5	1120154	SBS	homo	tattCgtaa	tattGgtaa	C to G	at5g04120	intron
1500Gy-8	5	1458449	Deletion	homo	cacgAAggca	cacgggca	-2	at5g04950	exon
1500Gy-6	5	1465811	SBS	hetero	acttCtaat	acttGtaat	C to G	at5g04970	intron
1500Gy-7	5	1558731	SBS	hetero	ttttGttgg	ttttAttgg	G to A
1500Gy-6	5	1747968	Deletion	hetero	ggtcCCAC---GCTTccag	ggtcccag	-17	at5g05810	exon
1500Gy-3	5	2355023	SBS	homo	tttcGgaaa	tttcAgaaa	G to A
1000Gy-5	5	2367717	SBS	hetero	tcaaCattt	tcaaAattt	C to A	at5g07480	intron
1500Gy-1	5	2478094	-1	hetero	ttatGTtttt	ttatAtttt	-1(-2+1)	at5g07770	intron
1000Gy-6	5	2536897	SBS	hetero	gcgaTtttt	gcgaAtttt	T to A	at5g07940	exon	Asp690Glu
1000Gy-1	5	2606216	SBS	hetero	tgcgCtttg	tgcgTtttg	C to T	at5g08130	3UTR
1500Gy-5	5	2735575	SBS	hetero	tggtTtcac	tggtCtcac	T to C
1500Gy-1	5	2819846	+1	hetero	caccaatt	caccAaatt	A	at5g08670	intron
1000Gy-3	5	2952969	SBS	hetero	acaaGatca	acaaCatca	G to C	at5g09490	exon	Leu40Val
1500Gy-8	5	3084545	SBS	homo	cctgAtatg	cctgTtatg	A to T	at5g09880	exon	stop_gained
1500Gy-3	5	3202236	SBS	homo	caggAtttt	caggTtttt	A to T	at5g10200	intron
1000Gy-3	5	3422257	SBS	hetero	gagaGagat	gagaAagat	G to A	at5g10820	intron
1500Gy-1	5	3434998	SBS	hetero	actcTatga	actcGatga	T to G	at5g10890	exon	synonymous
1500Gy-8	5	3479914	Complex	homo	tccgTCaaca	tccgATaaca	SBSx2	at5g11000	exon	Asp141Ile
1500Gy-2	5	3496607	SBS	hetero	tcttAatat	tcttTatat	A to T	at5g11040	intron
1500Gy-1	5	3515603	SBS	hetero	ctaaAagta	ctaaCagta	A to C
1500Gy-1	5	3977990	-1	hetero	gaatAaaat	gaataaat	A	at5g12290	exon
1500Gy-7	5	4223065	Deletion	hetero	tggaGCTG---TAATgctt	tggagctt	-15	at5g13230	exon
1500Gy-6	5	4403695	-1	homo	agatGgttt	agatgttt	G	at5g13655		transposon
1500Gy-5	5	4720434	Complex	hetero	caaaGctAaaat	caaaActTaaat	SBSx2	at5g14640	intron
1500Gy-5	5	4913117	SBS	hetero	tttgGtggt	tttgCtggt	G to C
1500Gy-3	5	4915817	SBS	homo	ggttTgtat	ggttGgtat	T to G	at5g15150	5UTR
1500Gy-7	5	4948044	SBS	hetero	tgtcCacat	tgtcTacat	C to T	at5g15240	intron
1500Gy-7	5	5230776	SBS	hetero	tcatAgact	tcatTgact	A to T	at5g16020	exon	synonymous
1500Gy-8	5	5289559	SBS	homo	atatGacat	atatAacat	G to A
1500Gy-5	5	5343715	SBS	hetero	agtgAaaat	agtgGaaat	A to G	at5g16310	exon	Phe13Ser
1500Gy-7	5	5484527	SBS	hetero	tagaTtatt	tagaCtatt	T to C	at5g16710	intron
1500Gy-6	5	5779125	SBS	homo	cgtaAatga	cgtaTatga	A to T	at5g17530	intron
1000Gy-4	5	6335514	SBS	homo	gcacAtgtt	gcacGtgtt	A to G	at5g18980	exon	Met672Thr
1000Gy-6	5	6393777	SBS	hetero	tgaaAacaa	tgaaGacaa	A to G
1500Gy-5	5	6474918	+1	homo	ttctTctct	ttctACctct	+1(-1+2)
1000Gy-3	5	6709209	SBS	hetero	gaatTctcc	gaatActcc	T to A	at5g19840	intron
1000Gy-5	5	6801875	SBS	hetero	gcatGtata	gcatCtata	G to C
1500Gy-7	5	6827891	SBS	hetero	taatCtctg	taatAtctg	C to A
1500Gy-6	5	6982316	SBS	homo	tctcTtttg	tctcAtttg	T to A
1500Gy-1	5	6991071	-1	hetero	aagaGaacg	aagaaacg	G
1000Gy-4	5	7054534	SBS	homo	aagtTacaa	aagtCacaa	T to C	at5g20830	intron
1000Gy-1	5	7070704	-1	homo	tgctAaaaa	tgctaaaa	A	at5g20850	3UTR
1500Gy-3	5	7106513	SBS	homo	ggctCatca	ggctTatca	C to T	at5g20940	exon	Met47Ile
1500Gy-7	5	7188136	Deletion	hetero	aggaGGACTTGCTGttga	aggaGATAttga	-6(-10+4)	at5g21140	exon
1000Gy-3	5	7304068	-1	hetero	catgAacgg	catgacgg	A	at5g22060	exon
1500Gy-4	5	7359531	SBS	homo	tgtaAagat	tgtaGagat	A to G	at5g22210	intron
1000Gy-4	5	7604089	SBS	homo	agtgTatag	agtgAatag	T to A	at5g22791	exon	synonymous
1000Gy-3	5	7748386	-1	hetero	cataGatac	cataatac	G	at5g23080	intron
1000Gy-3	5	7843138	SBS	hetero	aaagAtcga	aaagGtcga	A to G	at5g23280	exon	Asp41Gly
1000Gy-3	5	7909376	SBS	hetero	aaaaAgaag	aaaaTgaag	A to T	at5g23450	5UTR
1000Gy-5	5	8035438	SBS	hetero	tataAaaaa	tataCaaaa	A to C
1000Gy-6	5	8381708	-1	hetero	tataTgtgt	tatagtgt	T	at5g24530	intron
1500Gy-4	5	8581624	SBS	homo	aaacTttcc	aaacGttcc	T to G
1500Gy-8	5	8822410	-1	homo	taaaTtatc	taaatatc	T
1500Gy-7	5	8944218	SBS	hetero	atatGttat	atatAttat	G to A
1000Gy-5	5	9002236	SBS	hetero	tcatCtatt	tcatTtatt	C to T
1000Gy-6	5	9052200	-1	hetero	ggagAgtta	ggaggtta	A	at5g25930	exon
1000Gy-2	5	9206786	SBS	homo	gcagTccat	gcagCccat	T to C	at5g26270	exon	synonymous
1500Gy-4	5	9388608	SBS	hetero	aaaaCccag	aaaaAccag	C to A
1000Gy-1	5	9652661	SBS	homo	tgtgAtgtt	tgtgGtgtt	A to G	at5g27350	intron
1500Gy-7	5	9693130	SBS	hetero	caaaTaatt	caaaCaatt	T to C	at5g27450	3UTR
1500Gy-4	5	9865181	SBS	homo	aataCaccc	aataAaccc	C to A
1500Gy-5	5	9978653	SBS	homo	agtcTgcaa	agtcCgcaa	T to C
1500Gy-7	5	10199699	SBS	hetero	tgacGggag	tgacAggag	G to A	at5g28232		transposon
1500Gy-5	5	10259762	SBS	homo	ttttCacct	ttttTacct	C to T	at5g28270		transposon
1500Gy-4	5	10356042	SBS	homo	aaagGgctc	aaagAgctc	G to A
1500Gy-2	5	10490053	SBS	hetero	cctcTatct	cctcGatct	T to G
1500Gy-3	5	10506227	SBS	hetero	gacgTagaa	gacgAagaa	T to A
1000Gy-3	5	10982120	SBS	hetero	atgaTcagg	atgaCcagg	T to C	at5g28937		transposon
1500Gy-2	5	11108016	SBS	hetero	ggagCaaac	ggagTaaac	C to T	at5g29046		transposon
1000Gy-3	5	11120083	SBS	hetero	agagGtttt	agagCtttt	G to C	at5g29056		transposon
1500Gy-5	5	11220954	SBS	hetero	aattCgttt	aattTgttt	C to T	at5g29574		transposon
1000Gy-6	5	11283104	-1	hetero	ctaaTttac	ctaattac	T
1000Gy-5	5	11287515	Deletion	homo	tccaAATGcttg	tccacttg	-4
1000Gy-5	5	11377860	-1	homo	attaGaaac	attaaaac	G
1000Gy-1	5	11583549	SBS	homo	cgagGggat	cgagAggat	G to A
1500Gy-2	5	11659234	SBS	hetero	aagcCccca	aagcTccca	C to T	at5g31685		transposon
1500Gy-5	5	11683415	SBS	homo	gtatCttct	gtatGttct	C to G
1500Gy-3	5	11995223	Deletion	hetero	tgtcCCTA---CTTGcctg	tgtccctg	-18	at5g32358		transposon
1500Gy-2	5	12043259	SBS	hetero	ctaaAgtga	ctaaTgtga	A to T
1500Gy-3	5	12207663	Complex	hetero	atttGAggag	atttCTggag	SBSx2	at5g32569		pseudogene
1500Gy-5	5	12233082	SBS	homo	gtatGctgc	gtatActgc	G to A	at5g32593		transposon
1000Gy-4	5	12236296	-1	homo	ggtaGatta	ggtaatta	G
1500Gy-6	5	12399683	Complex	homo	agttGtTggac	agttAtAggac	SBSx2	at5g33025		transposon
1500Gy-6	5	12485729	SBS	homo	tgaaTctat	tgaaCctat	T to C	at5g33234		transposon
1000Gy-4	5	12577866	SBS	homo	ctcgCcctg	ctcgGcctg	C to G	at5g33310		pseudogene
1500Gy-3	5	12617674	-1	hetero	tgatGggtc	tgatggtc	G	at5g33382		transposon
1500Gy-2	5	12921125	SBS	hetero	acggCacta	acggTacta	C to T
1500Gy-2	5	12989671	SBS	hetero	aattTgttt	aattCgttt	T to C	at5g34833		transposon
1000Gy-6	5	13013080	-1	hetero	taaaCccac	taaaccac	C
1500Gy-1	5	13071876	SBS	hetero	gactCagac	gactTagac	C to T	at5g34849		transposon
1000Gy-4	5	13129432	SBS	homo	tccaTggtc	tccaCggtc	T to C	at5g34857		transposon
1500Gy-7	5	13173788	SBS	homo	tatcTtggt	tatcGtggt	T to G	at5g34867		transposon
1500Gy-6	5	13228681	-1	homo	accgAaatt	accgaatt	A
1000Gy-2	5	13422782	SBS	hetero	tgggTaaca	tgggGaaca	T to G	at5g35170	intron
1500Gy-2	5	13450817	SBS	hetero	ttgtTcttt	ttgtActtt	T to A
1000Gy-5	5	13455676	-1	hetero	aactGatca	aactatca	G
1500Gy-2	5	13492464	SBS	hetero	taacAaata	taacGaata	A to G
1000Gy-1	5	13631286	SBS	homo	tattGaaaa	tattAaaaa	G to A
1000Gy-1	5	13744603	Complex	hetero	tagagcgttAggag	tagaTgcgttGggag	+1, SBS	at5g35560	intron
1000Gy-2	5	13952184	-1	hetero	atctGaata	atctaata	G	at5g35777		transposon
1000Gy-4	5	13979584	+1	homo	tccatctg	tccaTtctg	T	at5g35802		transposon
1500Gy-4	5	14067947	SBS	homo	atatGcagt	atatTcagt	G to T
1500Gy-8	5	14376848	SBS	hetero	caatTacag	caatGacag	T to G
1000Gy-3	5	14727255	SBS	hetero	tgcgAttat	tgcgGttat	A to G
1000Gy-1	5	14846336	SBS	hetero	ttttAaaaa	ttttTaaaa	A to T
1500Gy-5	5	14987445	SBS	homo	gcaaCtaga	gcaaAtaga	C to A
1500Gy-4	5	15321724	SBS	hetero	tcaaTcaat	tcaaCcaat	T to C	at5g38340	exon	Ser350Pro
1000Gy-2	5	15982783	Deletion	hetero	ttacCGAgaca	ttacgaca	-3	at5g39920	intron
1500Gy-8	5	16110154	Deletion	homo	aatcTTTT---TATTttcg	aatcGttcg	-41(-42+1)
1000Gy-4	5	16134013	Deletion	homo	caatCAcata	caatcata	-2	at5g40340	exon
1000Gy-6	5	16353454	SBS	hetero	atacGagca	atacAagca	G to A	at5g40820	exon	Arg98Cys
1500Gy-5	5	16458564	SBS	homo	gatcAtcaa	gatcGtcaa	A to G	at5g41120	intron
1500Gy-3	5	16477063	SBS	hetero	atttCctat	atttTctat	C to T
1500Gy-3	5	16834354	SBS	hetero	gaatCgcat	gaatAgcat	C to A	at5g42120	exon	synonymous
1000Gy-4	5	17044569	SBS	homo	gactCtttt	gactGtttt	C to G
1000Gy-3	5	17644555	SBS	hetero	ttggCgcgt	ttggTgcgt	C to T
1500Gy-4	5	17647576	SBS	homo	agagGaaga	agagAaaga	G to A
1500Gy-4	5	17972665	SBS	homo	agttGgata	agttCgata	G to C
1500Gy-4	5	18610594	SBS	homo	tgatCaatg	tgatTaatg	C to T
1500Gy-1	5	18994329	SBS	homo	ttaaCtttt	ttaaAtttt	C to A	at5g46820	intron
1500Gy-1	5	19004611	-1	homo	atatCcaaa	atatcaaa	C
1000Gy-1	5	19126332	SBS	hetero	gagcGtcgt	gagcAtcgt	G to A	at5g47080	exon	synonymous
1500Gy-3	5	19297302	SBS	homo	ctttGactt	ctttAactt	G to A	at5g47580	5UTR
1500Gy-8	5	19304799	SBS	homo	atggAaaaa	atggGaaaa	A to G	at5g47620	5UTR
1500Gy-3	5	19352763	SBS	hetero	tgatAtgag	tgatCtgag	A to C	at5g47790	3UTR
1500Gy-3	5	19561815	SBS	hetero	tttcTttcc	tttcCttcc	T to C	at5g48250	exon	synonymous
1000Gy-4	5	19855998	Complex	hetero	atgaTAgacg	atgaCTgacg	SBSx2	at5g48965		transposon
1000Gy-6	5	19857212	SBS	hetero	tcggGctcc	tcggActcc	G to A	at5g48970	exon	Ala279Val
1000Gy-6	5	19984701	SBS	hetero	ttcaTaggt	ttcaCaggt	T to C
1000Gy-4	5	20041203	SBS	hetero	ttttGatag	ttttAatag	G to A	at5g49430	intron
1500Gy-6	5	20093271	SBS	homo	tttcAtata	tttcTtata	A to T	at5g49520	3UTR
1500Gy-8	5	20237440	Complex	homo	gaacTCaaga	gaacATaaga	SBSx2
1500Gy-6	5	20438852	SBS	homo	taccTattt	taccGattt	T to G
1500Gy-1	5	20471638	SBS	homo	gagtCgaca	gagtAgaca	C to A
1000Gy-1	5	20513683	Deletion	hetero	ccttCTTA---TTTTattc	ccttattc	-53	at5g50375	intron
1000Gy-1	5	20523896	SBS	hetero	ggcaTgttc	ggcaCgttc	T to C	at5g50400	exon	synonymous
1500Gy-7	5	20781210	SBS	hetero	aggtTcaga	aggtCcaga	T to C	at5g51120	exon	Phe256Ser
1500Gy-7	5	20795285	SBS	hetero	gtatCggaa	gtatAggaa	C to A	at5g51170	exon	Asp16Tyr
1500Gy-2	5	20939904	SBS	homo	gatcGttca	gatcAttca	G to A	at5g51550	exon	synonymous
1500Gy-3	5	21069944	SBS	homo	tctgTacat	tctgCacat	T to C	at5g51830	intron
1000Gy-4	5	21384343	-1	hetero	aagcGtttg	aagctttg	G	at5g52750	exon
1000Gy-2	5	21439863	Complex	homo	actattCcttt	actaTttGcttt	+1, SBS
1000Gy-4	5	21440141	SBS	hetero	tgggAtggt	tgggTtggt	A to T
1500Gy-5	5	21553023	SBS	homo	tgggTaaaa	tgggGaaaa	T to G
1000Gy-4	5	21557798	SBS	hetero	tgtgTttga	tgtgGttga	T to G
1500Gy-2	5	21618602	SBS	homo	ggatCtcta	ggatTtcta	C to T	at5g53290	exon	Asp142Asn
1000Gy-2	5	21867250	SBS	homo	gaagAtgtc	gaagGtgtc	A to G	at5g53860	exon	Asp245Gly
1500Gy-6	5	21929384	+1	homo	caacGtaaa	caacATtaaa	+1(-1+2)	at5g54040	exon
1000Gy-4	5	22389120	SBS	hetero	accgCactc	accgTactc	C to T	at5g55180	exon	Ala68Val
1500Gy-1	5	22401088	SV	hetero			~62 kbp inversion	at5g55050	exon
1500Gy-6	5	22425292	SBS	homo	ccttCcaat	ccttTcaat	C to T	at5g55300	exon	Glu821Lys
1500Gy-1	5	22602276	Deletion	hetero	tggcCAAGTCTTtctt	tggctctt	-8	at5g55840	intron
1500Gy-3	5	22643998	SBS	homo	ctgtCacta	ctgtTacta	C to T
1000Gy-3	5	22885079	-1	homo	aattAaatc	aattaatc	A
1000Gy-6	5	23465282	+1	hetero	taagaaaa	taagAaaaa	A	at5g57960	intron
1500Gy-3	5	23510573	SBS	homo	cgatTtaac	cgatAtaac	T to A	at5g58100	exon	Leu397Ile
1500Gy-7	5	23639973	-1	hetero	aggcGgggg	aggcgggg	G	at5g58470	exon
1500Gy-4	5	23695196	SBS	hetero	tggaAcaac	tggaTcaac	A to T	at5g58620	exon	Asn413Ile
1500Gy-2	5	23755594	SBS	homo	aataTgata	aataCgata	T to C
1000Gy-4	5	23772283	+1	hetero	acctaaga	acctAaaga	A	at5g58870	intron
1000Gy-3	5	23790281	SBS	homo	ccggCcact	ccggTcact	C to T	at5g58910	exon	Ala342Thr
1000Gy-4	5	23915913	SBS	hetero	ctttGgctt	ctttTgctt	G to T	at5g59290	exon	synonymous
1500Gy-4	5	23934274	SBS	hetero	atagAacgt	atagGacgt	A to G	at5g59340	intron
1000Gy-6	5	23942532	SBS	hetero	ttgtCtgaa	ttgtTtgaa	C to T
1000Gy-1	5	23965845	SBS	hetero	tcacTgttc	tcacCgttc	T to C
1000Gy-1	5	24030445	SBS	hetero	gataAaacc	gataGaacc	A to G	at5g59640		transposon
1000Gy-6	5	24032804	Deletion	hetero	aaatTGAG---TGCGtggg	aaattggg	-50	at5g59650	exon
1500Gy-6	5	24140044	Deletion	hetero	aacaATatat	aacaatat	-2	at5g59950	5UTR
1500Gy-7	5	24242485	Deletion	hetero	aaggATCAatct	aaggatct	-4	at5g60200	3UTR
1000Gy-3	5	24340434	SBS	homo	acttCtggt	acttTtggt	C to T	at5g60550	intron
1500Gy-4	5	24366197	Deletion	hetero	ttggATTTAAAAGTattt	ttggattt	-10	at5g60615	intron
1500Gy-7	5	24381303	SBS	hetero	ctggCtcct	ctggAtcct	C to A	at5g60670	exon	Glu88Asp
1000Gy-6	5	24477795	SBS	hetero	cacaTacat	cacaGacat	T to G
1500Gy-5	5	24536294	SBS	homo	tagcTtgtc	tagcAtgtc	T to A	at5g60970	exon	Lys120Met
1000Gy-6	5	24601770	SBS	hetero	tgacAatat	tgacTatat	A to T	at5g61140	intron
1000Gy-4	5	24643886	SBS	hetero	aaatGttta	aaatAttta	G to A	at5g61280	intron
1500Gy-4	5	24645530	Deletion	hetero	actaACACTTacat	actaacat	-6
1500Gy-7	5	24734029	SBS	hetero	gtttTatgt	gtttAatgt	T to A	at5g61500	3UTR
1500Gy-1	5	24830777	SBS	hetero	gtgcAcaag	gtgcCcaag	A to C	at5g61800	exon	Cys259Trp
1500Gy-6	5	24944620	SBS	homo	tccaGttga	tccaAttga	G to A	at5g62110	exon	synonymous
1500Gy-1	5	25109404	Deletion	hetero	aagaACaata	aagaaata	-2
1500Gy-4	5	25236004	SBS	hetero	cgatAtagt	cgatGtagt	A to G
1500Gy-1	5	25359956	SBS	hetero	gcatCaggt	gcatTaggt	C to T
1500Gy-6	5	25379590	SBS	homo	aataGatta	aataTatta	G to T	at5g63340	intron
1500Gy-4	5	25425573	SBS	hetero	tagaGgtag	tagaCgtag	G to C	at5g63510	exon	Glu267Asp
1000Gy-5	5	25466761	Deletion	homo	atcaCAGC---ACTTagtg	atcaTGAAagtg	-22(-26+4)	at5g63620	exon
1500Gy-7	5	25507701	SBS	hetero	tcagCttgg	tcagGttgg	C to G	at5g63720	exon	Ala388Gly
1500Gy-8	5	25533676	SBS	homo	catgGtgga	catgTtgga	G to T	at5g63800	exon	Gly302Val
1500Gy-6	5	25656821	SBS	homo	aaaaTtgat	aaaaCtgat	T to C
1500Gy-4	5	25677057	SBS	hetero	tatgGgccg	tatgAgccg	G to A
1000Gy-3	5	25778990	SBS	homo	caacAaatg	caacTaatg	A to T
1500Gy-7	5	26013466	SBS	hetero	gtgtTtagt	gtgtCtagt	T to C	at5g65120	exon	synonymous
1500Gy-5	5	26066288	SBS	homo	tataGtcct	tataAtcct	G to A
1000Gy-3	5	26277736	SBS	hetero	ttggAcggt	ttggGcggt	A to G
1500Gy-1	5	26405174	SBS	homo	gaacCctca	gaacActca	C to A	at5g66030	exon	Gly776Cys
1000Gy-3	5	26450238	-1	hetero	tgctGagag	tgctagag	G	at5g66180	exon
1000Gy-3	5	26640148	SBS	hetero	agaaGtatg	agaaTtatg	G to T	at5g66720	exon	Thr133Asn
1500Gy-2	5	26680797	SBS	hetero	ttatAaact	ttatTaact	A to T
1500Gy-3	5	26880378	SBS	homo	taacAaatt	taacTaatt	A to T
