# Supplementary material for: Genetic Consequences of Acute/Chronic Gamma and Carbon Ion Irradiation of Arabidopsis thaliana
Source: Front Plant Sci. 2020 Mar 25;11:336. doi: 10.3389/fpls.2020.00336 (PMC7113374; doi:10.3389/fpls.2020.00336)
Supplement: Supplementary file 2 [file Table_2.xlsx]

## Sheet: Chronic gamma irradiation
Supplementary Data 2: All mutations identified in chronic gamma irradiation during five successive generations.
					Homopolymeric Sequence Polynucleotide repeat or microhomology (shown only for 500mGy/h and 100mGy/h)			Non-synonymous mutation
Sample	Chr#	Position	Types of mutation	Zygosity	Original sequence	Altered sequence	Detail of mutation	Gene	Region	Note
500mGy/h-1	1	12982	-1	hetero	acgaGatgg	acgaatgg	G	at1g01030	5UTR
0.6mGy/h-1	1	126903	Deletion	homo	atggAAAA---TTTAaaaa	atggaaaa	-19	at1g01320	intron
500mGy/h-4	1	203533	SBS	homo	gtgaAataa	gtgaTataa	A to T	at1g01560	exon	Glu233Asp
500mGy/h-1	1	337622	Deletion	hetero	tttaGATC---AGAGgaga	tttagaga	-12
500mGy/h-1	1	478406	SBS	hetero	gtttTagat	gtttCagat	T to C	at1g02380	intron
500mGy/h-1	1	479959	SBS	hetero	atgtTttat	atgtAttat	T to A
500mGy/h-2	1	480999	Complex	homo	gtgtCatCgtag	gtgtAatGgtag	SBSx2	at1g02390	exon	His27Asn, Arg28Gly
500mGy/h-4	1	575343	SBS	homo	ataaTtaat	ataaGtaat	T to G
500mGy/h-2	1	587656	Deletion	homo	ttaaTCttat	ttaattat	-2
500mGy/h-2	1	651766	Complex	homo	cttgGaAgcag	cttgTaGgcag	SBSx2	at1g02890	exon	Ser11Tyr, synonymous
500mGy/h-3	1	666239	SBS	homo	ggatCgcca	ggatAgcca	C to A	at1g02950	exon	Asp32Tyr
500mGy/h-1	1	668394	SBS	homo	atgtCactt	atgtTactt	C to T	at1g02960	exon	Asp182Asn
500mGy/h-1	1	1029681	Complex	homo	tgagCTTTGCaaatcgaatgt	tgagaaCatcgaTGTGTatgt	-6, +1, +5
500mGy/h-1	1	1171791	SBS	homo	taaaCtgtg	taaaAtgtg	C to A
100mGy/h-3	1	1260001	Deletion	hetero	aaaaTTCtgct	aaaatgct	-3	at1g04590	intron
500mGy/h-3	1	1310801	SBS	hetero	ttcaGttga	ttcaCttga	G to C
500mGy/h-1	1	1337480	SBS	hetero	aagaGcact	aagaAcact	G to A	at1g04770	exon	Ala66Val
500mGy/h-3	1	1388201	SBS	homo	atttGgcgg	atttTgcgg	G to T	at1g04910	exon	Pro487Gln
500mGy/h-3	1	1416545	Deletion	homo	tttaGATTGTTcttc	tttacttc	-7	at1g04985	3UTR
100mGy/h-4	1	1672615	SBS	hetero	cgaaTaacg	cgaaGaacg	T to G	at1g05600	exon	Ile152Arg
500mGy/h-4	1	1818475	SBS	hetero	tttgAattc	tttgCattc	A to C	at1g05990	5UTR
500mGy/h-3	1	1896199	SBS	homo	ttttTtgag	ttttGtgag	T to G	at1g06200	intron
500mGy/h-2	1	2264507	SBS	homo	gactTatta	gactAatta	T to A	at1g07370	3UTR
500mGy/h-3	1	2298072	SBS	homo	atgaAaccc	atgaTaccc	A to T	at1g07480	intron
100mGy/h-2	1	2433609	SBS	homo	tgtaTggtt	tgtaGggtt	T to G
500mGy/h-1	1	2576460	SBS	homo	tgtaAacat	tgtaGacat	A to G	at1g08200	exon	synonymous
500mGy/h-4	1	2847223	SBS	hetero	atttGgcaa	atttCgcaa	G to C	at1g08880	exon	Pro117Arg
500mGy/h-1	1	2866439	SBS	hetero	tttgTttag	tttgGttag	T to G
0.6mGy/h-1	1	2918617	SBS	hetero	cacaCttgg	cacaGttgg	C to G	at1g09050	exon	Thr196Ser
500mGy/h-2	1	3005434	SBS	hetero	aactTttgc	aactAttgc	T to A	at1g09300	intron
100mGy/h-4	1	3022148	Complex	hetero	aaagGAgagt	aaagATgagt	SBSx2	at1g09360	exon	Gly116Asp
500mGy/h-1	1	3146793	SBS	hetero	tcttGggaa	tcttCggaa	G to C	at1g09720	exon	synonymous
500mGy/h-1	1	3306720	Deletion	homo	atgcTGtttt	atgctttt	-2	at1g10120	5UTR
500mGy/h-2	1	3391884	SBS	homo	ttgtGagcc	ttgtAagcc	G to A	at1g10340	exon	Ser170Leu
500mGy/h-1	1	3700692	SBS	homo	aattGtaaa	aattCtaaa	G to C
100mGy/h-1	1	3880449	-1	hetero	ttgcGttta	ttgcttta	G
500mGy/h-2	1	3989095	-1	homo	aaaaTtgag	aaaatgag	T	at1g11806		pseudogene
500mGy/h-3	1	4107178	-1	homo	aagtCccta	aagtccta	C	at1g12110	intron
500mGy/h-3	1	4247558	-1	hetero	acggTtttt	acggtttt	T	at1g12460	5UTR
100mGy/h-1	1	4502622	-1	hetero	gccaCcaaa	gccacaaa	C	at1g13195	intron
500mGy/h-3	1	4593353	-1	homo	tttgCctca	tttgctca	C	at1g13390	intron
100mGy/h-2	1	4653949	Complex	homo	tcacTGaaaa	tcacCTaaaa	SBSx2
500mGy/h-1	1	4680518	SBS	hetero	gtctTtgta	gtctGtgta	T to G	at1g13650	3UTR
500mGy/h-4	1	4699788	SBS	homo	aacaCttat	aacaTttat	C to T
100mGy/h-4	1	4944830	SBS	hetero	tcttCatct	tcttGatct	C to G
500mGy/h-4	1	4946624	SBS	homo	atttTtagt	atttCtagt	T to C	at1g14450	intron
500mGy/h-1	1	5015778	SBS	hetero	gaaaCtgac	gaaaTtgac	C to T	at1g14620	intron
500mGy/h-3	1	5102471	SBS	homo	tcggTacag	tcggGacag	T to G	at1g14800	exon	synonymous
500mGy/h-1	1	5197767	SBS	homo	acttGttag	acttCttag	G to C
500mGy/h-2	1	5236437	SBS	homo	gtctTcgtt	gtctGcgtt	T to G	at1g15210	exon	Glu46Ala
500mGy/h-3	1	5332310	-1	homo	ctcaTtttg	ctcatttg	T	at1g15520	intron
500mGy/h-3	1	5386271	Deletion	homo	gtacAAAA---ATATaaat	gtacaaat	-43
500mGy/h-1	1	5394110	Complex	homo	acccAttaTcgtt	acccCttaAcgtt	SBSx2	at1g15680	exon	His235Pro, stop_gained
100mGy/h-2	1	5394690	Deletion	homo	ttaaTATA---CTAGtcca	ttaatcca	-11
500mGy/h-2	1	5526889	SBS	homo	tgtaCaagt	tgtaGaagt	C to G	at1g16130	exon	stop_gained
500mGy/h-1	1	5548961	SBS	hetero	atgtTggat	atgtCggat	T to C	at1g16220	intron
500mGy/h-1	1	5565276	-1	hetero	cctgTtcag	cctgtcag	T	at1g16270	exon
500mGy/h-4	1	5625477	-1	homo	ggaaTttcg	ggaattcg	T	at1g16470	3UTR
500mGy/h-3	1	5742162	SBS	hetero	caacAtcaa	caacCtcaa	A to C	at1g16780	intron
500mGy/h-4	1	5751829	SBS	homo	ctctGgtac	ctctAgtac	G to A	at1g16800	exon	Pro547Leu
500mGy/h-2	1	5757548	SBS	hetero	ggagAattt	ggagGattt	A to G	at1g16820	exon	Phe37Ser
500mGy/h-1	1	5772836	SBS	homo	tcatCatca	tcatTatca	C to T	at1g16870	exon	Asp108Asn
500mGy/h-1	1	5794674	SBS	homo	gggtGatct	gggtAatct	G to A
100mGy/h-3	1	5843741	SBS	homo	catcAacac	catcGacac	A to G	at1g17090	intron
100mGy/h-4	1	5873176	SBS	hetero	aaccGaatt	aaccCaatt	G to C
500mGy/h-1	1	6124011	SBS	homo	tgatGatct	tgatCatct	G to C	at1g17780	5UTR
500mGy/h-2	1	6232511	Deletion	homo	gattACTAacaa	gattacaa	-4	at1g18120		pseudogene
500mGy/h-3	1	6325242	SBS	homo	tgatTgaag	tgatCgaag	T to C
500mGy/h-1	1	6518651	-1	hetero	atgcTtttc	atgctttc	T	at1g18870	intron
500mGy/h-4	1	6655428	SBS	homo	cgatGgttt	cgatTgttt	G to T
500mGy/h-1	1	6939273	SBS	hetero	acaaTgcac	acaaCgcac	T to C	at1g20010	intron
500mGy/h-4	1	6971288	SBS	homo	cttgGttcc	cttgCttcc	G to C
500mGy/h-4	1	7008011	SBS	homo	gtatGtcta	gtatTtcta	G to T	at1g20225	exon	Asp219Glu
500mGy/h-4	1	7054648	Deletion	homo	tttaAAATTttca	tttattca	-5
500mGy/h-4	1	7381690	Deletion	homo	cataAGCC---TAAGaatt	cataaatt	-16	at1g21080	intron
500mGy/h-3	1	7389804	SBS	homo	gaaaGatag	gaaaTatag	G to T
500mGy/h-2	1	7577757	SBS	hetero	cgacGtaat	cgacCtaat	G to C	at1g21610	splicing	splicing variant
500mGy/h-4	1	7625117	SBS	homo	atgtTgaat	atgtGgaat	T to G	at1g21710	intron
500mGy/h-1	1	7679640	SBS	homo	ccccAagga	ccccCagga	A to C	at1g21870	exon	synonymous
500mGy/h-1	1	7726588	SBS	homo	taagAgatg	taagTgatg	A to T
2uGy/h-1	1	7832904	Deletion	hetero	caacTTCTTttct	caacttct	-5
500mGy/h-4	1	7880044	SBS	homo	ggtgGcaca	ggtgCcaca	G to C	at1g22300	intron
500mGy/h-2	1	7929310	SBS	homo	agccCgcca	agccTgcca	C to T	at1g22460	exon	Gly171Arg
Control-1	1	7934464	SBS	hetero	gattCcaca	gattTcaca	C to T	at1g22480	exon	Gly98Glu
Control-1	1	7934586	SBS	hetero	ccacCgtgt	ccacTgtgt	C to T	at1g22480	exon	synonymous
500mGy/h-1	1	8088085	-1	homo	aaagAcact	aaagcact	A	at1g22860	intron
500mGy/h-4	1	8094809	SBS	homo	gattCgttg	gattTgttg	C to T
500mGy/h-3	1	8233309	SBS	homo	aaaaTgggt	aaaaGgggt	T to G
0.6mGy/h-4	1	8511078	-1	hetero	acccAaaaa	acccaaaa	A
0.6mGy/h-2	1	8739568	SBS	hetero	tattAtatc	tattGtatc	A to G
100mGy/h-2	1	8849164	SBS	homo	aaggGataa	aaggAataa	G to A
500mGy/h-1	1	9103901	Deletion	hetero	cagaCTTC---GCTTcccc	cagacccc	-11
500mGy/h-3	1	9139650	SBS	hetero	aagaTagaa	aagaGagaa	T to G	at1g26410	exon	synonymous
500mGy/h-3	1	9147748	SBS	homo	ttgaTttca	ttgaGttca	T to G
500mGy/h-1	1	9163779	SBS	hetero	ttgaAtgct	ttgaCtgct	A to C	at1g26520	exon	Ile319Ser
500mGy/h-1	1	9372862	Deletion	homo	aacgTCcgat	aacgcgat	-2	at1g26990		transposon
100mGy/h-4	1	9404325	SBS	homo	ttctCtgct	ttctGtgct	C to G	at1g27090	exon	Glu327Gln
100mGy/h-4	1	9492701	Deletion	homo	tagaAACG---TTTTgagg	tagagagg	-481	at1g27330	exon
Control-1	1	9676993	SBS	hetero	gttaCtgtt	gttaTtgtt	C to T
500mGy/h-3	1	9704865	-1	homo	acctGgggc	acctggc	G	at1g27860	exon
500mGy/h-1	1	9725135	SBS	homo	tttaCcaaa	tttaGcaaa	C to G
500mGy/h-2	1	9801275	-1	homo	tctgTcggt	tctgcggt	T	at1g28100	5UTR
0.6mGy/h-2	1	9812578	-1	hetero	tattAaaaa	tattaaaa	A
500mGy/h-1	1	9937706	-1	hetero	taccAaatt	taccaatt	A	at1g28335	3UTR
500mGy/h-2	1	9952643	SBS	homo	cttgTtttt	cttgGtttt	T to G	at1g28360	3UTR
500mGy/h-1	1	10019487	SBS	homo	acacTttgg	acacGttgg	T to G	at1g28500	exon	synonymous
500mGy/h-3	1	10030954	Deletion	hetero	actaAGGGagtg	actaagtg	-4	at1g28520	exon
500mGy/h-1	1	10286726	Deletion	homo	gttcAACTATAAacaa	gttcacaa	-8	at1g29390	exon
500mGy/h-2	1	10360947	Deletion	hetero	catgGCAAaatc	catgaatc	-4	at1g29650		transposon
500mGy/h-3	1	10375342	-1	hetero	tcagAaatt	tcagaatt	A
500mGy/h-2	1	10590597	Complex	homo	ccgtGCcaat	ccgtATcaat	SBSx2
Control-2	1	10702998	SBS	homo	attcGaaac	attcAaaac	G to A
0.6mGy/h-1	1	10726436	SBS	hetero	aattAtctg	aattGtctg	A to G
Control-4	1	10835780	SBS	hetero	aggtAatca	aggtGatca	A to G
500mGy/h-1	1	11015176	Complex	homo	caatCcaTtaaa	caatcaAtaaa	-1, SBS	at1g30930	exon
500mGy/h-3	1	11037019	SBS	homo	aagtTactg	aagtGactg	T to G	at1g30950	exon	synonymous
500mGy/h-2	1	11069550	SBS	hetero	ttcaTgaag	ttcaCgaag	T to C
500mGy/h-3	1	11140109	SBS	homo	actaAagat	actaGagat	A to G
500mGy/h-3	1	11255389	SBS	homo	aaccCattc	aaccGattc	C to G	at1g31430	exon	Gly117Arg
500mGy/h-3	1	11313919	SBS	hetero	taatCccac	taatAccac	C to A	at1g31600	exon	Gly307Val
100mGy/h-1	1	11511720	SBS	homo	aaacGtttt	aaacAtttt	G to A	at1g32010	exon	synonymous
500mGy/h-2	1	11526573	SBS	homo	aatgTttaa	aatgCttaa	T to C
500mGy/h-3	1	11575014	SBS	homo	aaaaTtgca	aaaaGtgca	T to G
500mGy/h-1	1	11627121	-1	homo	tgttCatgt	tgttatgt	C	at1g32240	intron
500mGy/h-4	1	11729072	SBS	homo	ggtcTaaat	ggtcCaaat	T to C
100mGy/h-2	1	11800784	SBS	homo	gccgTcgtg	gccgCcgtg	T to C	at1g32640	exon	Thr44Ala
500mGy/h-2	1	11826042	-1	homo	atgtCcact	atgtcact	C
500mGy/h-2	1	12050771	SBS	hetero	tgatTgcac	tgatCgcac	T to C
500mGy/h-2	1	12186384	+1	hetero	tcctaaat	tcctAaaat	A
100mGy/h-2	1	12585811	SBS	homo	cttaCctcc	cttaGctcc	C to G	at1g34420	exon	Pro409Ala
500mGy/h-2	1	12633345	-1	homo	ttatAaaaa	ttataaaa	A
500mGy/h-2	1	12728218	-1	hetero	gttcAaatt	gttcaatt	A
100mGy/h-2	1	12751324	SBS	homo	agaaTccct	agaaAccct	T to A	at1g34842		transposon
500mGy/h-1	1	13426561	Complex	homo	gaagCagttaGatct	gaagAagttaTatct	SBSx2	at1g36010		transposon
500mGy/h-2	1	13487799	SBS	homo	ggcaActaa	ggcaTctaa	A to T	at1g36090		transposon
500mGy/h-2	1	13564851	Deletion	homo	ttcgTCTA---TTCAtctt	ttcgtctt	-19
500mGy/h-2	1	13658798	SBS	homo	aaatGtctt	aaatAtctt	G to A
500mGy/h-3	1	13939208	SBS	hetero	cttgTggat	cttgAggat	T to A
100mGy/h-1	1	14032023	-1	homo	ttgcAaaaa	ttgcaaaa	A
500mGy/h-1	1	14051824	Deletion	homo	ttgtTGTG---ATCAattt	ttgtattt	-81	at1g37030		transposon
500mGy/h-2	1	14115349	SBS	hetero	gagcAtact	gagcTtact	A to T	at1g37090		transposon
500mGy/h-3	1	14228529	SBS	hetero	acagAcaat	acagGcaat	A to G	at1g37405		transposon
500mGy/h-3	1	14228575	Complex	hetero	ctcgTgaactcaTagaa	ctcgCgaactcaGagaa	SBSx2	at1g37405		transposon
500mGy/h-3	1	14317213	SBS	homo	tccaGaaca	tccaTaaca	G to T	at1g38158		transposon
500mGy/h-3	1	14317225	SBS	homo	acttTgaga	acttCgaga	T to C	at1g38158		transposon
500mGy/h-3	1	14317256	Complex	homo	gattCagggGaaca	gattTagggAaaca	SBSx2	at1g38158		transposon
100mGy/h-4	1	14326524	SBS	hetero	aaacCtctt	aaacGtctt	C to G
500mGy/h-1	1	14332420	Deletion	homo	ataaAAATatgc	ataaatgc	-4
Control-4	1	14438345	SBS	homo	gtacCgtgt	gtacTgtgt	C to T	at1g38360		transposon
500mGy/h-1	1	14470593	SBS	homo	ttttGtatc	ttttCtatc	G to C	at1g38423		transposon
500mGy/h-3	1	14474309	SBS	homo	aataAggaa	aataTggaa	A to T
500mGy/h-4	1	14889642	SBS	hetero	ctaaGcaat	ctaaCcaat	G to C
500mGy/h-1	1	15059806	SBS	homo	cataAcaat	cataGcaat	A to G
500mGy/h-2	1	15491005	Deletion	hetero	aatcATCCATgaat	aatcgaat	-6	at1g41700		transposon
500mGy/h-1	1	15528992	SBS	homo	tataGatgc	tataTatgc	G to T	at1g41755		transposon
0.6mGy/h-4	1	15646094	SBS	homo	attgCcctt	attgTcctt	C to T
100mGy/h-2	1	15724058	SBS	homo	aaaaActct	aaaaCctct	A to C	at1g42100		transposon
500mGy/h-4	1	15750413	SBS	hetero	tagaGaatt	tagaAaatt	G to A
500mGy/h-2	1	15864009	SBS	hetero	aatgTattg	aatgAattg	T to A
100mGy/h-4	1	15885101	SBS	homo	gaaaGaaac	gaaaAaaac	G to A
2uGy/h-1	1	15921424	Deletion	homo	gctaAAGaagg	gctaaagg	-3
500mGy/h-3	1	16018970	SBS	homo	tgatGctag	tgatActag	G to A
500mGy/h-3	1	16066120	SBS	homo	gtaaTtgac	gtaaCtgac	T to C
500mGy/h-4	1	16071775	Deletion	hetero	gccaCTTT---TTGGaaac	gccaaaac	-27	at1g42705		transposon
0.6mGy/h-2	1	16111437	SBS	homo	tattCtaca	tattAtaca	C to A	at1g42888		transposon
100mGy/h-2	1	16182533	Deletion	homo	gccaCCGT---ATATatgt	gccaatgt	-1348
500mGy/h-3	1	16279407	SBS	hetero	attgGaccg	attgAaccg	G to A	at1g43195		transposon
500mGy/h-3	1	16322241	SBS	homo	ttatTgaat	ttatAgaat	T to A	at1g43270		transposon
500mGy/h-3	1	16490078	SBS	homo	cattGggga	cattTggga	G to T	at1g43715		transposon
500mGy/h-4	1	16621063	Deletion	hetero	tcatCGCA---CAACattt	tcatattt	-25	at1g43850	exon
500mGy/h-1	1	16646917	SBS	homo	aaaaAggtt	aaaaCggtt	A to C	at1g43890	5UTR
500mGy/h-3	1	17080767	-1	homo	aataTtacc	aatatacc	T	at1g45150	intron
500mGy/h-1	1	17108803	SBS	homo	taaaAttaa	taaaCttaa	A to C
500mGy/h-3	1	17217000	SBS	homo	atgaAgact	atgaGgact	A to G	at1g46192		transposon
Control-4	1	17283250	SBS	homo	aacaAggtc	aacaCggtc	A to C	at1g47128	intron
500mGy/h-1	1	17395137	SBS	homo	gaagCgaag	gaagGgaag	C to G	at1g47410	exon	Arg67Gly
0.6mGy/h-4	1	17655714	SBS	homo	cataTgttt	cataCgttt	T to C
500mGy/h-1	1	17758187	SBS	homo	agctTcaaa	agctCcaaa	T to C	at1g48090	exon	Glu3Gly
100mGy/h-3	1	17899780	Insertion	hetero	ttagtttc	ttagTTTT---TGGCtttc	+20	at1g48422		pseudogene
500mGy/h-4	1	18051352	-1	hetero	tgctAaggg	tgctaggg	A	at1g48800	exon
500mGy/h-3	1	18159295	+1	homo	aaaaAttaa	aaaaTTttaa	+1(-1+2)	at1g49070		transposon
500mGy/h-2	1	18197347	-1	hetero	gattCaaaa	gattaaaa	C
500mGy/h-4	1	18277607	SBS	hetero	agatActct	agatTctct	A to T	at1g49380	exon	Thr219Ser
500mGy/h-3	1	18303368	SV	homo	gagaAAAT…GTGAttgc	gagaATCA…ATTTttgc	~76 bp inversion	at1g49440		transposon
500mGy/h-3	1	18356356	SBS	hetero	gaaaCgagt	gaaaGgagt	C to G	at1g49590	exon	Arg226Gly
500mGy/h-3	1	18668729	SBS	homo	aacaGcata	aacaCcata	G to C	at1g50400	splicing	splicing variant
100mGy/h-3	1	18727033	Insertion	homo	aaccgcag	aaccGCAGgcag	+4	at1g50570	exon
500mGy/h-4	1	18862270	SBS	hetero	tctgTacaa	tctgGacaa	T to G	at1g50890	3UTR
500mGy/h-4	1	18932362	-1	homo	atgtAaaat	atgtaaat	A
500mGy/h-4	1	18961331	SBS	hetero	ctacCagaa	ctacGagaa	C to G
500mGy/h-3	1	19025934	SBS	homo	tatgTtgat	tatgCtgat	T to C	at1g51320	exon	Val98Ala
Control-3	1	19026734	-1	homo	gttcGgcct	gttcgcct	G	at1g51320	exon
500mGy/h-4	1	19035343	-1	homo	ttatAaaca	ttataaca	A
Control-4	1	19115486	SBS	homo	accaCttaa	accaAttaa	C to A
500mGy/h-4	1	19201722	Deletion	homo	gattCAAT---GGACatga	gattatga	-638	at1g51770
500mGy/h-2	1	19253015	SBS	hetero	ctatGgaac	ctatTgaac	G to T	at1g51850	exon	synonymous
500mGy/h-2	1	19376153	Complex	hetero	tttcGAaaca	tttcTTaaca	SBSx2	at1g52087		transposon
500mGy/h-4	1	19398589	Deletion	homo	atttTCAT---ACCAtcat	attttcat	-33
500mGy/h-1	1	19471426	Deletion	hetero	cacaATCT---TCTTcata	cacacata	-459	at1g52290	exon
500mGy/h-1	1	19510653	SBS	hetero	caagTaaca	caagGaaca	T to G	at1g52380	exon	Ser225Arg
100mGy/h-4	1	19562993	SBS	hetero	tgttAcaag	tgttCcaag	A to C	at1g52500	3UTR
100mGy/h-4	1	19747845	-1	hetero	tcaaCatga	tcaaatga	C
500mGy/h-4	1	19773860	SBS	homo	tttgCtcgg	tttgTtcgg	C to T	at1g53050	exon	Leu307Phe
500mGy/h-2	1	19795124	Complex	hetero	cattCCgaca	cattAAgaca	SBSx2	at1g53130	exon	Arg110Leu
2uGy/h-3	1	19809891	SBS	hetero	agagAgaca	agagGgaca	A to G
500mGy/h-3	1	19813219	Deletion	homo	aatcTATT---TAATataa	aatcAAAA---TCTAataa	-4(-24+20)	at1g53163	3UTR
100mGy/h-3	1	19908094	SBS	homo	gctgAtttt	gctgCtttt	A to C	at1g53360	exon	Asp193Ala
100mGy/h-4	1	19928824	SBS	hetero	caacCacat	caacAacat	C to A	at1g53420	exon	synonymous
500mGy/h-2	1	19994556	SBS	homo	aaaaGgtat	aaaaAgtat	G to A
500mGy/h-2	1	20029901	Deletion	hetero	tcttGTCA---GATGgtcc	tcttgtcc	-22	at1g53650	exon
Control-2	1	20044286	SBS	hetero	ttttAaaaa	ttttTaaaa	A to T
100mGy/h-4	1	20145962	SBS	hetero	aaaaAatat	aaaaTatat	A to T
500mGy/h-3	1	20221054	SBS	homo	tataAataa	tataTataa	A to T
500mGy/h-2	1	20510948	-1	homo	tatgAAtcag	tatgTtcag	-1(-2+1)	at1g54985		pseudogene
500mGy/h-2	1	20512944	Deletion	homo	cggaTTGT---TAGTttgt	cggattgt	-35	at1g54990	intron
500mGy/h-1	1	20517789	SBS	hetero	ttctCacgt	ttctTacgt	C to T
0.6mGy/h-3	1	20592246	SBS	homo	atgaCaaga	atgaGaaga	C to G
500mGy/h-2	1	20595428	SBS	hetero	tcttAgatt	tcttCgatt	A to C	at1g55205	intron
500mGy/h-4	1	20729500	Deletion	homo	ctatCTTGCgacg	ctatgacg	-5	at1g55530	exon
500mGy/h-4	1	20950953	SBS	homo	caatCtagg	caatAtagg	C to A
500mGy/h-1	1	20958702	SBS	homo	cggaGggag	cggaCggag	G to C
500mGy/h-3	1	21192757	SBS	homo	ccatTtact	ccatAtact	T to A	at1g56560	exon	synonymous
500mGy/h-3	1	21466537	Deletion	homo	gccaACCTGTcttg	gccacttg	-6	at1g58030	exon
500mGy/h-2	1	21501049	SBS	hetero	cagaActaa	cagaGctaa	A to G	at1g58060	exon	synonymous
Control-1	1	21543401	SBS	homo	cccaCgatt	cccaTgatt	C to T	at1g58190	exon	stop_gained
500mGy/h-2	1	21614114	SBS	homo	gtgtTtgta	gtgtAtgta	T to A	at1g58270	5UTR
500mGy/h-3	1	21914868	Deletion	homo	tgtcATaacc	tgtcaacc	-2
100mGy/h-1	1	22061940	SBS	homo	gataAcctt	gataGcctt	A to G
500mGy/h-1	1	22295798	SBS	homo	tcatGaagt	tcatCaagt	G to C	at1g60505		pseudogene
500mGy/h-1	1	22299457	SBS	homo	tcaaActac	tcaaCctac	A to C
500mGy/h-2	1	22394037	SBS	homo	gagcTtcta	gagcCtcta	T to C
500mGy/h-2	1	22433228	SBS	homo	agagCgtag	agagGgtag	C to G	at1g60930	intron
500mGy/h-4	1	22450735	SBS	hetero	atcaAcaaa	atcaCcaaa	A to C
500mGy/h-2	1	22478655	-1	hetero	cttgTttac	cttgttac	T	at1g61030	intron
500mGy/h-2	1	22483529	SBS	homo	attaAcctc	attaGcctc	A to G	at1g61040	intron
100mGy/h-2	1	22522804	SBS	homo	attaCctgt	attaTctgt	C to T
100mGy/h-3	1	22624111	SBS	homo	aagaGtgcc	aagaAtgcc	G to A	at1g61330	exon	synonymous
500mGy/h-4	1	22669213	SBS	homo	attcCaatt	attcGaatt	C to G
500mGy/h-1	1	22683659	Deletion	homo	agttTGAAGTTTCtttc	agtttttc	-9	at1g61480	exon
2uGy/h-4	1	22872324	-1	homo	gcagAaaaa	gcagaaaa	A
500mGy/h-3	1	22933480	Deletion	homo	gcatCAGG---TATCcaga	gcatcaga	-14	at1g62040	exon
0.6mGy/h-3	1	22993383	SBS	homo	aattCtagg	aattAtagg	C to A
500mGy/h-4	1	23035891	Complex	hetero	tgagTaaat	tgagCAaaat	+1, SBS
2uGy/h-2	1	23068417	SBS	homo	aatgGtatt	aatgAtatt	G to A
100mGy/h-2	1	23107992	Deletion	homo	tcccTTCA---ACAGtgaa	tccctgaa	-20	at1g62430	exon
500mGy/h-4	1	23151447	Deletion	hetero	tgccTATAtact	tgcctact	-4
500mGy/h-1	1	23169380	Deletion	hetero	cgacGAGCTTGGtctt	cgactctt	-8	at1g62570	exon
500mGy/h-3	1	23507432	SBS	homo	tgcgGgatg	tgcgAgatg	G to A	at1g63400	exon	Gly38Glu
500mGy/h-4	1	23630094	SBS	hetero	taatCtttg	taatTtttg	C to T
500mGy/h-3	1	23642186	SBS	homo	aatgGagcc	aatgCagcc	G to C	at1g63730	exon	Trp139Cys
500mGy/h-4	1	23662341	SBS	hetero	tttgCttca	tttgTttca	C to T	at1g07650	intron
500mGy/h-2	1	23849715	Deletion	homo	ttccCATG---GCAGtatg	ttcctatg	-53	at1g64260	exon
500mGy/h-4	1	23903178	-1	hetero	gcaaTtacg	gcaatacg	T
500mGy/h-2	1	23915069	SBS	homo	ttatGtctt	ttatAtctt	G to A	at1g64390	3UTR
500mGy/h-3	1	24024048	Deletion	hetero	tagaAATT---ATAGaatc	tagaaatc	-24	at1g64650	intron
500mGy/h-2	1	24052696	+1	hetero	taaaCCaaag	taaaAAAaaag	+1(-2+3)	at1g64750	3UTR
500mGy/h-4	1	24085580	-1	hetero	tagaTacga	tagaacga	T
500mGy/h-2	1	24443965	SBS	homo	tgccCacca	tgccGacca	C to G	at1g65730	intron
500mGy/h-2	1	24513689	SBS	homo	cgggGcagt	cgggAcagt	G to A	at1g65890	exon	Ala263Val
500mGy/h-4	1	24543139	SBS	hetero	cattTgaaa	cattCgaaa	T to C
500mGy/h-2	1	24637279	SBS	hetero	attcCggtg	attcTggtg	C to T	at1g66160	exon	Pro21Leu
500mGy/h-2	1	24654919	Complex	homo	acaaGGctga	acaaTTctga	SBSx2
500mGy/h-2	1	24805629	SBS	homo	aaacAattc	aaacGattc	A to G
500mGy/h-2	1	24873135	Deletion	hetero	ggacTCTGAtctg	ggactctg	-5
500mGy/h-2	1	24987715	SBS	hetero	tacaTgggt	tacaCgggt	T to C	at1g66960	intron
500mGy/h-3	1	25013319	SBS	homo	cactTgcac	cactCgcac	T to C	at1g67025	3UTR
500mGy/h-2	1	25042735	-1	hetero	ttgaCtaag	ttgataag	C	at1g67070	intron
500mGy/h-4	1	25360932	SBS	homo	tcctTatgt	tcctCatgt	T to C	at1g67650	exon	Lys315Glu
500mGy/h-1	1	25954370	-1	hetero	tagtAaagg	tagtaagg	A
0.6mGy/h-1	1	26159577	SBS	homo	tcatTgtca	tcatGgtca	T to G
500mGy/h-4	1	26288671	SBS	hetero	ctatAttca	ctatTttca	A to T	at1g69830	exon	Asn837Lys
500mGy/h-1	1	26328757	Deletion	hetero	tattAAagag	tattagag	-2
500mGy/h-2	1	26701503	Deletion	homo	acccGTTTTtatc	accctatc	-5	at1g70790	intron
100mGy/h-2	1	26785965	SBS	homo	cacaTgtag	cacaCgtag	T to C	at1g71010	exon	synonymous
500mGy/h-1	1	26927834	Complex	hetero	ggtcCCtgaa	ggtcATtgaa	SBSx2	at1g71450	3UTR
500mGy/h-3	1	26938242	Complex	homo	atcaTCaggt	atcaCAaggt	SBSx2
500mGy/h-1	1	26946097	Deletion	homo	aaaaTGATCATCTtgac	aaaatgac	-9	at1g71680	intron
500mGy/h-1	1	27120470	SBS	homo	cctcAtctt	cctcCtctt	A to C	at1g72080	exon	Asp223Glu
500mGy/h-2	1	27140863	Complex	homo	aaacGGaaac	aaacTTaaac	SBSx2
500mGy/h-1	1	27241885	-1	hetero	tgaaCcctt	tgaacctt	C	at1g72360	5UTR
500mGy/h-4	1	27416835	SBS	hetero	cagtGctag	cagtCctag	G to C	at1g72860	3UTR
500mGy/h-4	1	27418986	SBS	homo	gtgcCatgc	gtgcGatgc	C to G	at1g72860	exon	Met534Ile
500mGy/h-2	1	27475137	SBS	hetero	tttaCattc	tttaAattc	C to A	at1g73040	3UTR
500mGy/h-1	1	27487556	Complex	homo	gtttAgtgttcAaacc	gtttTgtgttcTaacc	SBSx2	at1g73080	intron
500mGy/h-2	1	27984079	Complex	hetero	taaaGGttgt	taaaTTttgt	SBSx2	at1g74450	3UTR
100mGy/h-3	1	28150612	SBS	homo	ttacTactc	ttacAactc	T to A
500mGy/h-2	1	28378048	SBS	homo	agagAaaac	agagGaaac	A to G	at1g75580	3UTR
100mGy/h-2	1	28443747	+1	hetero	aatctttt	aatcTtttt	T
500mGy/h-4	1	28463021	-1	hetero	tgaaTtttt	tgaatttt	T
100mGy/h-2	1	28587032	-1	homo	ttctCctcc	ttctctcc	C	at1g76180	exon
500mGy/h-4	1	28678082	SBS	hetero	attcCtgtt	attcTtgtt	C to T
500mGy/h-2	1	28699687	Deletion	homo	aacaTGtggg	aacatggg	-2
500mGy/h-4	1	28711154	SBS	hetero	cggaAtgtc	cggaCtgtc	A to C	at1g76510	exon	Phe217Val
500mGy/h-4	1	28711230	-1	hetero	aaggTtgaa	aaggtgaa	T	at1g76510	intron
500mGy/h-2	1	28743791	SBS	hetero	tgaaCatcg	tgaaAatcg	C to A
Control-4	1	28809840	SBS	hetero	ttctGaact	ttctTaact	G to T	at1g76740	exon	synonymous
500mGy/h-3	1	28954892	SBS	homo	agtaAtggt	agtaGtggt	A to G
500mGy/h-3	1	28965304	SBS	homo	gcaaGcccg	gcaaAcccg	G to A	at1g77095		transposon
500mGy/h-2	1	29010345	SBS	hetero	actcCtccg	actcGtccg	C to G	at1g77210	exon	Gly127Arg
500mGy/h-1	1	29021034	SBS	homo	gaatCctct	gaatTctct	C to T	at1g77250	exon	Asp327Asn
500mGy/h-2	1	29163878	-1	hetero	aaaaGggaa	aaaaggaa	G
500mGy/h-1	1	29319303	SBS	homo	ttatGtttg	ttatCtttg	G to C	at1g77990	intron
500mGy/h-2	1	29494578	SBS	hetero	cattCggtt	cattTggtt	C to T
500mGy/h-1	1	29498203	Deletion	homo	aataTCAG---ATATaata	aataaata	-52
500mGy/h-4	1	29530371	Complex	hetero	catcTCtcag	catcCTtcag	SBSx2	at1g78490	exon	Ser474Leu
500mGy/h-2	1	29755276	-1	hetero	aaggTcccg	aaggcccg	T
500mGy/h-2	1	29796045	SBS	hetero	gttcCtact	gttcTtact	C to T
500mGy/h-3	1	29807385	-1	homo	tgatGgtac	tgatgtac	G	at1g79245		pseudogene
2uGy/h-3	1	29815891	SBS	homo	atttCttct	atttTttct	C to T	at1g79270	5UTR
500mGy/h-2	1	29844046	SBS	hetero	cccgCtatg	cccgTtatg	C to T	at1g79340	exon	Ala312Val
500mGy/h-2	1	29933911	SBS	homo	agaaCctaa	agaaTctaa	C to T	at1g79570	intron
500mGy/h-2	1	29979320	Deletion	hetero	aaaaAGTCTCCttct	aaaattct	-7	at1g79670	exon
500mGy/h-1	1	29988743	Deletion	homo	cttgAGAGTGTatac	cttgatac	-7	at1g79690	exon
500mGy/h-4	1	30146478	Deletion	hetero	attaTATATCAGtaca	attataca	-8
100mGy/h-1	1	30203119	SBS	homo	atcgAaaac	atcgTaaac	A to T
500mGy/h-1	2	17918	SBS	hetero	cttcTtgat	cttcGtgat	T to G	at2g01026		transposon
0.6mGy/h-1	2	128129	SBS	hetero	ctacGgtgt	ctacAgtgt	G to A
500mGy/h-3	2	203825	SBS	hetero	ttatTttga	ttatAttga	T to A
100mGy/h-2	2	266252	-1	homo	agagAaaat	agagaaat	A
500mGy/h-4	2	292987	Deletion	hetero	gctaTTtttt	gctatttt	-2
2uGy/h-3	2	456242	SBS	homo	ctaaGcata	ctaaAcata	G to A
500mGy/h-2	2	560447	SBS	hetero	gaagCtttt	gaagAtttt	C to A
0.6mGy/h-4	2	596806	-1	hetero	catgAaaaa	catgaaaa	A	at2g02260		transposon
500mGy/h-4	2	621157	Deletion	hetero	caaaCAAT---TTTTcatt	caaacatt	-12	at2g02370	5UTR
500mGy/h-4	2	675401	SBS	hetero	ctaaAccgt	ctaaGccgt	A to G	at2g02515	exon	synonymous
500mGy/h-4	2	914030	SBS	hetero	gaatAtact	gaatGtact	A to G	at2g03080		transposon
500mGy/h-4	2	985448	SBS	hetero	agctCtact	agctGtact	C to G	at2g03250	exon	Arg173Thr
500mGy/h-2	2	1031784	Complex	homo	gtctAGccaa	gtctTAccaa	SBSx2	at2g03390	intron
500mGy/h-4	2	1075393	SBS	hetero	taaaTtttg	taaaAtttg	T to A
500mGy/h-4	2	1078748	Deletion	hetero	cttaAGTctct	cttactct	-3
500mGy/h-1	2	1097139	SBS	homo	atagAgatc	atagCgatc	A to C	at2g03600	intron
500mGy/h-2	2	1188167	SBS	hetero	taaaAagta	taaaGagta	A to G	at2g03890	3UTR
Control-4	2	1235071	-1	hetero	caacTtttt	caactttt	T
500mGy/h-4	2	1263183	SBS	hetero	ctctTataa	ctctAataa	T to A
500mGy/h-1	2	1388370	SBS	homo	cagtGttgt	cagtAttgt	G to A	at2g04120		pseudogene
500mGy/h-1	2	1520597	SBS	homo	ttttCaaaa	ttttGaaaa	C to G	at2g04360	exon	Leu120Phe
2uGy/h-1	2	1524497	SBS	homo	aagcAgtac	aagcGgtac	A to G
500mGy/h-1	2	1526515	SBS	homo	tctcCactt	tctcAactt	C to A	at2g04378	5UTR
0.6mGy/h-3	2	1633536	SBS	hetero	cacgCtgca	cacgTtgca	C to T	at2g04670		transposon
500mGy/h-3	2	1657673	Deletion	homo	ctagTTCttaa	ctagttaa	-3	at2g04740	intron
500mGy/h-3	2	1658878	SBS	hetero	gtgtTtttt	gtgtGtttt	T to G	at2g04740	intron
500mGy/h-3	2	1692073	-1	homo	aatcAacaa	aatcacaa	A
500mGy/h-2	2	2477147	-1	homo	tgcaCcccc	tgcacccc	C	at2g06290		transposon
500mGy/h-2	2	2504849	SBS	hetero	ccagGgaaa	ccagTgaaa	G to T
500mGy/h-4	2	2524779	-1	homo	gagtGgaat	gagtgaat	G	at2g06400		transposon
100mGy/h-3	2	2580859	Deletion	hetero	cctcAAAT---ACTTaagc	cctcaagc	-20	at2g06500	exon
500mGy/h-4	2	2601975	SBS	homo	tataGaatt	tataCaatt	G to C
0.6mGy/h-3	2	2651919	SBS	hetero	ctctGctct	ctctCctct	G to C	at2g06650		transposon
500mGy/h-3	2	2702587	Deletion	homo	gccaTGTC---CCTTggaa	gccaggaa	-11
Control-2	2	2726161	SBS	homo	ccatCatgt	ccatTatgt	C to T
Control-4	2	2733497	SBS	homo	ggaaGaatg	ggaaTaatg	G to T
500mGy/h-4	2	2832383	Deletion	homo	ttacAGGA---AGCAagga	ttacagga	-24	at2g06920		transposon
0.6mGy/h-3	2	2848249	-1	hetero	tgttGgcaa	tgttgcaa	G	at2g06930		transposon
500mGy/h-4	2	2871667	SBS	homo	attcAtcct	attcGtcct	A to G
500mGy/h-4	2	2875398	SBS	homo	atgtGgcat	atgtCgcat	G to C	at2g06965		transposon
Control-4	2	2884309	SBS	homo	aaatCatca	aaatAatca	C to A	at2g06980		transposon
500mGy/h-3	2	2953591	+1	homo	ctcgaaaa	ctcgAaaaa	A
Control-2	2	2961638	SBS	homo	aaatCactg	aaatTactg	C to T
100mGy/h-2	2	3153260	SBS	hetero	agagGaaaa	agagAaaaa	G to A	at2g07540		transposon
500mGy/h-1	2	3184936	SBS	homo	gactTgcaa	gactCgcaa	T to C	at2g07590		transposon
500mGy/h-1	2	3575200	SBS	homo	aaaaAccta	aaaaCccta	A to C
500mGy/h-2	2	3645985	SBS	homo	tggaAaaat	tggaGaaat	A to G	at2g09187		transposon
500mGy/h-3	2	3967213	SBS	hetero	aaccCcttt	aaccTcttt	C to T
500mGy/h-1	2	3983656	SBS	homo	aggtCatga	aggtTatga	C to T	at2g10330		transposon
500mGy/h-2	2	4043394	SBS	homo	agcgGcaaa	agcgAcaaa	G to A	at2g10490		transposon
500mGy/h-4	2	4082264	SBS	homo	atatTaaat	atatGaaat	T to G
Control-4	2	4100040	SBS	homo	ttttTaaaa	ttttAaaaa	T to A
100mGy/h-1	2	4112666	-1	hetero	ctggAaaga	ctggaaga	A	at2g10570		transposon
500mGy/h-1	2	4200988	SBS	homo	tccaAcatc	tccaCcatc	A to C	at2g10680		transposon
500mGy/h-3	2	4276963	SBS	homo	tgaaCttag	tgaaGttag	C to G	at2g10850		transposon
500mGy/h-3	2	4331682	Deletion	hetero	cacaCTTG---ATTTacaa	cacaacaa	-60
100mGy/h-1	2	4514633	SBS	homo	acgaCagtg	acgaTagtg	C to T
500mGy/h-1	2	4550481	-1	homo	ttggCctcc	ttggctcc	C
Control-4	2	4564008	SBS	homo	tcaaGaaaa	tcaaAaaaa	G to A	at2g11430		transposon
500mGy/h-4	2	4585374	-1	homo	attaGgtct	attagtct	G
500mGy/h-4	2	4754086	-1	homo	agccGggat	agccggat	G	at2g11820		transposon
500mGy/h-1	2	4782834	-1	homo	caagAactt	caagactt	A
500mGy/h-2	2	4809047	-1	homo	tacgTttcg	tacgttcg	T
0.6mGy/h-4	2	5046808	SBS	hetero	ctgtCagct	ctgtTagct	C to T	at2g12460		transposon
500mGy/h-2	2	5082084	SBS	hetero	tctgTactt	tctgGactt	T to G
500mGy/h-3	2	5129646	SBS	homo	tggtCctgt	tggtGctgt	C to G	at2g12570		transposon
500mGy/h-1	2	5208744	SBS	homo	actaCgaca	actaAgaca	C to A	at2g12710		transposon
100mGy/h-3	2	5215531	SBS	homo	aaaaGaaaa	aaaaAaaaa	G to A
500mGy/h-2	2	5220781	Deletion	homo	ccacTTTC---CAAAacca	ccacacca	-147
500mGy/h-4	2	5242638	Complex	homo	gtgtTtTtatc	gtgtAtAtatc	SBSx2	at2g12770		transposon
500mGy/h-3	2	5283852	SBS	hetero	gtaaGcgag	gtaaCcgag	G to C
500mGy/h-4	2	5293041	SBS	homo	atggTggta	atggCggta	T to C
500mGy/h-1	2	5433621	SBS	hetero	aattTtaca	aattAtaca	T to A
100mGy/h-2	2	5457371	SBS	hetero	actaAcagt	actaGcagt	A to G
500mGy/h-4	2	5579051	SBS	homo	aaaaAaacg	aaaaGaacg	A to G
500mGy/h-3	2	5644441	SBS	hetero	agaaCatat	agaaAatat	C to A
100mGy/h-4	2	5793814	-1	homo	catcTtttg	catctttg	T	at2g13850		transposon
0.6mGy/h-2	2	5823857	SBS	hetero	tatcGaaag	tatcAaaag	G to A
500mGy/h-1	2	5858798	SBS	homo	aatgCaagt	aatgGaagt	C to G	at2g13950	exon	Cys421Trp
100mGy/h-4	2	5860927	SBS	homo	tgttTgttt	tgttCgttt	T to C	at2g13960	intron
500mGy/h-4	2	5890953	SBS	hetero	agctGatac	agctAatac	G to A	at2g14010		transposon
500mGy/h-2	2	5949390	SBS	homo	ctctAtaaa	ctctGtaaa	A to G
500mGy/h-3	2	6162423	SBS	homo	gtttTcgaa	gtttGcgaa	T to G
500mGy/h-3	2	6197679	SBS	homo	attaTttat	attaCttat	T to C	at2g14540	3UTR
500mGy/h-1	2	6422758	SBS	homo	aaaaGctac	aaaaCctac	G to C	at2g14930		transposon
500mGy/h-1	2	6473486	SBS	homo	catcGattg	catcAattg	G to A
2uGy/h-4	2	6474180	SBS	homo	aaaaAgcag	aaaaTgcag	A to T
500mGy/h-4	2	6565833	SBS	homo	tgaaTacaa	tgaaAacaa	T to A	at2g15130	3UTR
Control-2	2	6578495	SBS	homo	gtttAtaaa	gtttGtaaa	A to G
500mGy/h-1	2	6804812	Complex	homo	acagTACT---GATCtaaaaaaaaaCaatt	acagtaaaaaaTTaaaTaatt	-16, +2, SBS
500mGy/h-1	2	6937056	Deletion	homo	taagGGTaagg	taagaagg	-3	at2g15920		transposon
500mGy/h-4	2	6969080	SBS	homo	tccaAaagt	tccaGaagt	A to G
Control-4	2	7068570	SBS	homo	ttttTaaaa	ttttAaaaa	T to A
500mGy/h-3	2	7188477	Insertion	homo	atcaaagg	atcaAAGaagg	+3
500mGy/h-2	2	7236759	SBS	homo	tggaAtgat	tggaTtgat	A to T
500mGy/h-3	2	7502884	SBS	homo	gttcCaaca	gttcGaaca	C to G	at2g17250	exon	Pro554Arg
500mGy/h-3	2	7541399	SBS	homo	aaacCaggc	aaacAaggc	C to A
2uGy/h-3	2	7685184	SBS	homo	attcGgtta	attcAgtta	G to A	at2g17695	5UTR
500mGy/h-4	2	7731306	SBS	homo	gattCcctc	gattAcctc	C to A	at2g17787	5UTR
500mGy/h-3	2	7789746	SBS	homo	cagaGagac	cagaTagac	G to T	at2g17930	exon	Ser2439Tyr
500mGy/h-2	2	7864208	Deletion	homo	tgccTTgtca	tgccgtca	-2
500mGy/h-4	2	8404834	SBS	homo	tgcaTataa	tgcaCataa	T to C
500mGy/h-4	2	8435041	SBS	homo	gagaCaaga	gagaTaaga	C to T	at2g19470	intron
500mGy/h-2	2	8688513	SBS	homo	agaaTccat	agaaCccat	T to C	at2g20120	exon	synonymous
500mGy/h-4	2	8746560	SBS	homo	atacTcttg	atacActtg	T to A	at2g20290	exon	Ser897Cys
500mGy/h-2	2	8895642	SBS	hetero	ccaaTttcc	ccaaGttcc	T to G
500mGy/h-2	2	8929606	SBS	homo	cactAtacg	cactGtacg	A to G	at2g20720	5UTR
500mGy/h-1	2	9001798	SBS	homo	gtcaCatgt	gtcaTatgt	C to T
500mGy/h-1	2	9025014	SBS	homo	ccatGataa	ccatTataa	G to T	at2g21030	exon	His123Asn
Control-3	2	9043707	Complex	homo	agatATGA---TTTCtccttcaCcTccca	agattccttAcaAcCccca	-28, +1, SBSx2	at2g21080	exon
500mGy/h-4	2	9139289	SBS	homo	ggttGtaga	ggttCtaga	G to C	at2g21370	exon	stop_gained
Control-2	2	9286502	SBS	homo	atccGgtga	atccAgtga	G to A	at2g21770	exon	synonymous
500mGy/h-2	2	9336345	SBS	homo	ataaTgata	ataaCgata	T to C
500mGy/h-4	2	9472842	Deletion	homo	gcacAACA---ATTCtctt	gcacTTtctt	-15(-17+2)	at2g22300	intron
500mGy/h-2	2	9780335	SBS	homo	atatGttct	atatAttct	G to A	at2g22980	intron
500mGy/h-2	2	9801122	SBS	homo	tttgTaata	tttgCaata	T to C	at2g23010	intron
500mGy/h-2	2	9804463	SBS	hetero	atatAaatc	atatCaatc	A to C	at2g23030	intron
500mGy/h-1	2	9946805	SBS	hetero	tttaGgcta	tttaCgcta	G to C
500mGy/h-1	2	9986438	Insertion	homo	tggtCTCA---ACCAggtc	tggtGTAA---TTCCggtc	+18(-27+45)
Control-2	2	10250143	SBS	hetero	tcagTgaaa	tcagAgaaa	T to A	at2g24120	exon	His895Leu
500mGy/h-1	2	10415305	SBS	homo	tacgTcttc	tacgGcttc	T to G
500mGy/h-2	2	10473982	SBS	hetero	gagcCatat	gagcGatat	C to G	at2g24630	exon	start_lost
500mGy/h-1	2	10627568	SBS	homo	ggatTtttt	ggatGtttt	T to G	at2g24990	exon	Phe352Val
500mGy/h-2	2	10747565	Insertion	homo	atggttct	atggTTCTttct	+4	at2g25230	exon
100mGy/h-4	2	10993379	SBS	hetero	atccTgtga	atccAgtga	T to A	at2g25770	exon	synonymous
500mGy/h-2	2	11060094	SBS	hetero	cgcaAacca	cgcaGacca	A to G	at2g25930	exon	Asn92Asp
500mGy/h-3	2	11099016	SBS	homo	gcaaGacct	gcaaCacct	G to C	at2g26050	exon	Ser101Cys
500mGy/h-1	2	11112109	SBS	homo	atatAtata	atatCtata	A to C	at2g26080	intron
500mGy/h-3	2	11147427	-1	homo	caagTcaag	caagcaag	T
500mGy/h-3	2	11179534	-1	homo	aaaaTttgg	aaaattgg	T	at2g26260	intron
500mGy/h-3	2	11185236	SBS	homo	cagcAgtcc	cagcGgtcc	A to G	at2g26270	intron
100mGy/h-3	2	11207956	Complex	homo	taatCAgaca	taatATgaca	SBSx2
500mGy/h-4	2	11438877	SBS	homo	ttgaAcagt	ttgaCcagt	A to C	at2g26820	intron
500mGy/h-2	2	11470197	SBS	homo	tggtGactg	tggtAactg	G to A	at2g26890	exon	synonymous
100mGy/h-1	2	11508661	-1	homo	cgaaTtttt	cgaatttt	T
500mGy/h-2	2	11557593	-1	homo	acggTtctt	acggtctt	T	at2g27070	exon
500mGy/h-4	2	11643178	-1	homo	taccTttat	taccttat	T
500mGy/h-1	2	11745027	SBS	homo	caaaActtc	caaaGcttc	A to G	at2g27470	3UTR
500mGy/h-2	2	11809941	-1	homo	ttgaCccag	ttgaccag	C	at2g27690	exon
500mGy/h-1	2	12157575	SBS	homo	aaatGcttt	aaatActtt	G to A
500mGy/h-2	2	12199965	-1	homo	accaCcacc	accacacc	C	at2g28510	exon
Control-3	2	12201925	Complex	hetero	cataAAaaat	cataTTaaat	SBSx2
500mGy/h-3	2	12410211	Complex	homo	ttatCAttta	ttatATttta	SBSx2
0.6mGy/h-4	2	12485755	Deletion	hetero	aaggGAAgaag	aagggaag	-3	at2g29065	exon	Lys243del
100mGy/h-2	2	12538615	SBS	homo	gattGcgag	gattAcgag	G to A	at2g29160		pseudogene
500mGy/h-1	2	12725143	Deletion	homo	tgatTTAA---TCTAttaa	tgatttaa	-11
Control-4	2	12801234	SBS	hetero	tcaaTtaat	tcaaCtaat	T to C
500mGy/h-4	2	12840645	Complex	homo	ctatGGacct	ctatTTacct	SBSx2
500mGy/h-2	2	13072206	SBS	homo	cctaAaaat	cctaCaaat	A to C
500mGy/h-4	2	13314370	SBS	hetero	tttaGtgat	tttaCtgat	G to C
500mGy/h-1	2	13451224	SBS	homo	taagGgatg	taagCgatg	G to C	at2g31610	exon	Gly133Arg
500mGy/h-4	2	13730597	Deletion	hetero	tgatGAgatg	tgatgatg	-2	at2g32320	exon
500mGy/h-1	2	14097182	SBS	hetero	gtttTtgcc	gtttGtgcc	T to G
100mGy/h-4	2	14117449	Deletion	homo	agagTAGTGATGCAaaag	agagaaag	-10
500mGy/h-2	2	14209512	SBS	homo	aattAtgtg	aattGtgtg	A to G
500mGy/h-2	2	14224788	SBS	homo	tttcCgcct	tttcTgcct	C to T	at2g33590	intron
500mGy/h-2	2	14502966	SBS	hetero	tataTgctt	tataAgctt	T to A	at2g34357	intron
500mGy/h-1	2	14547517	SBS	hetero	agctTagat	agctGagat	T to G
500mGy/h-1	2	14725001	SBS	homo	taggGgtaa	taggAgtaa	G to A	at2g34900	intron
100mGy/h-1	2	14834112	Complex	homo	tttcGttcgCccgt	tttcTttcgGccgt	SBSx2	at2g35200	exon	synonymous, Ala77Gly
500mGy/h-3	2	14909462	SBS	homo	ataaAgcag	ataaCgcag	A to C	at2g35470	exon	Phe87Val
500mGy/h-2	2	14941452	SBS	hetero	gcctCctgg	gcctActgg	C to A	at2g35600	exon	Gly240Val
500mGy/h-2	2	15028977	SBS	hetero	gacaAgcag	gacaGgcag	A to G
500mGy/h-3	2	15121581	-1	homo	gaagTataa	gaagataa	T	at2g36010	splicing	splicing variant
100mGy/h-1	2	15200707	SBS	homo	tgttGgtgt	tgttCgtgt	G to C
500mGy/h-2	2	15200926	-1	homo	aaagAgttt	aaaggttt	A
0.6mGy/h-1	2	15210659	-1	hetero	tgacAaaaa	tgacaaaa	A	at2g36290	intron
500mGy/h-1	2	15395682	SBS	homo	tttgAaaag	tttgGaaag	A to G	at2g36720	exon	Lys501Glu
0.6mGy/h-1	2	15459050	SBS	homo	ctatTttgg	ctatCttgg	T to C	at2g36850	intron
500mGy/h-3	2	15484786	SBS	homo	acaaAttct	acaaGttct	A to G
500mGy/h-2	2	15492952	Complex	homo	caacGAgagttTtgtg	caacgagttAtgtg	-2, SBS
500mGy/h-2	2	15596954	-1	hetero	tactAaaaa	tactaaaa	A
500mGy/h-1	2	15598343	-1	homo	gcagCcatc	gcagcatc	C	at2g37130	exon
500mGy/h-2	2	15730858	Deletion	homo	aaacGTTG---ATCTattt	aaacattt	-13
500mGy/h-3	2	15738078	SBS	homo	gattCgaaa	gattGgaaa	C to G	at2g37478	5UTR
500mGy/h-3	2	15801226	Deletion	homo	tgaaTTTT---ATAGgtga	tgaagtga	-64
500mGy/h-2	2	16000076	Deletion	homo	tctcTAGG---TTTCtctc	tctctctc	-959	at2g38185	exon
500mGy/h-1	2	16125370	Deletion	homo	cgtcCATG---CAAGacga	cgtcacga	-16	at2g38510	exon
100mGy/h-4	2	16285389	Deletion	homo	cctaGCAT---AATGcaat	cctacaat	-31
500mGy/h-4	2	16344828	-1	homo	tcatAaacc	tcataacc	A	at2g39180	exon
500mGy/h-3	2	16372929	Complex	homo	gattGGcaat	gattTTcaat	SBSx2
500mGy/h-3	2	16463124	SBS	homo	atgaGacat	atgaCacat	G to C
500mGy/h-4	2	17028351	SBS	homo	ttccCtgaa	ttccAtgaa	C to A	at2g40802	exon	Gly19Trp
500mGy/h-2	2	17067225	Insertion	hetero	ttaagtga	ttaaGTgtga	+2
500mGy/h-4	2	17071312	SBS	homo	gaaaCtcaa	gaaaGtcaa	C to G	at2g40910	splicing	splicing variant
500mGy/h-2	2	17089150	SBS	hetero	attcCtcca	attcGtcca	C to G	at2g40950	exon	Gly393Arg
500mGy/h-2	2	17089970	Deletion	hetero	accgGAAG---AGGGtttc	accgtttc	-382	at2g40950	exon
2uGy/h-3	2	17090854	SBS	hetero	tattAtttt	tattTtttt	A to T
500mGy/h-1	2	17158009	SBS	homo	caaaGatct	caaaTatct	G to T	at2g41160	intron
500mGy/h-4	2	17200700	SBS	homo	ttatTatac	ttatAatac	T to A	at2g41250	3UTR
500mGy/h-1	2	17238064	Deletion	hetero	gtctTGAtgat	gtcttgat	-3	at2g41370	exon	His476del
100mGy/h-4	2	17251846	SBS	homo	ttttGgatt	ttttCgatt	G to C
500mGy/h-2	2	17484249	SBS	hetero	ctatCtctt	ctatTtctt	C to T
500mGy/h-2	2	17811848	SBS	homo	aacaCtatt	aacaAtatt	C to A
500mGy/h-1	2	17901987	Complex	hetero	attgTGtgga	attgACtgga	SBSx2
100mGy/h-2	2	17931933	Complex	homo	acttAGAttct	acttTTttct	-1, SBSx2	at2g43140	intron
100mGy/h-2	2	17932191	Deletion	homo	gtaaATGG---GCTTtaag	gtaataag	-87	at2g43140	intron
500mGy/h-4	2	18091615	-1	homo	aaaaCttat	aaaattat	C
500mGy/h-1	2	18167666	-1	homo	atccAaaaa	atccaaaa	A	at2g43870	intron
500mGy/h-2	2	18238445	SBS	homo	aaatAatat	aaatGatat	A to G	at2g44090	3UTR
500mGy/h-2	2	18346990	SBS	hetero	atttGtaat	atttAtaat	G to A	at2g44460	intron
500mGy/h-1	2	18425019	SBS	homo	ttaaCgtat	ttaaGgtat	C to G
500mGy/h-2	2	18457596	SBS	homo	tctcCtctt	tctcGtctt	C to G	at2g44770	intron
500mGy/h-1	2	18478915	SBS	homo	tacgAcgtc	tacgTcgtc	A to T
500mGy/h-2	2	18570099	SBS	hetero	atccAatac	atccGatac	A to G
100mGy/h-2	2	18599712	Complex	homo	tcggCGccgg	tcggAAccgg	SBSx2	at2g45110	exon	synonymous, Ala47Thr
500mGy/h-1	2	18610423	SBS	homo	cgacTttat	cgacAttat	T to A	at2g45135	3UTR
100mGy/h-3	2	18655408	-1	homo	tattCccca	tattccca	C	at2g45230		transposon
100mGy/h-4	2	18665682	Complex	homo	ttcatttcGGaaag	ttcaTtttcaaag	+1, -2	at2g45260	exon
500mGy/h-3	2	18730823	-1	homo	ccttGcata	ccttcata	G
500mGy/h-1	2	18985676	SBS	homo	tcttGtttg	tcttCtttg	G to C	at2g46230	exon	Asn33Lys
500mGy/h-4	2	19165409	SBS	homo	ttacAtatt	ttacGtatt	A to G	at2g46680	3UTR
500mGy/h-3	2	19254868	SBS	homo	caagAaagt	caagGaagt	A to G	at2g46860	exon	Lys183Glu
500mGy/h-4	2	19427410	SBS	homo	aagaAgacc	aagaCgacc	A to C	at2g47320	5UTR
0.6mGy/h-4	2	19458964	SBS	hetero	caatGcagt	caatAcagt	G to A
500mGy/h-4	2	19530174	SBS	homo	tttgGtttt	tttgTtttt	G to T	at2g47610	intron
100mGy/h-3	2	19601952	SBS	hetero	ctgaAcaag	ctgaCcaag	A to C	at2g47860	exon	Asn614Thr
500mGy/h-2	2	19604863	Deletion	homo	atatAAAT---CAAAtagg	atatATtagg	-21(-23+2)
500mGy/h-2	2	19625768	Complex	homo	tctcCGacga	tctcATacga	SBSx2	at2g47960	exon	Asp47Tyr, synonymous
100mGy/h-2	3	36011	SBS	hetero	tgtcAtctt	tgtcTtctt	A to T	at3g01100	exon	Asp530Glu
100mGy/h-1	3	57612	SBS	homo	cactAgacg	cactCgacg	A to C
100mGy/h-1	3	64629	SBS	hetero	gtttGagga	gtttAagga	G to A	at3g01180	exon	stop_gained
500mGy/h-2	3	88160	SBS	hetero	ataaGcaca	ataaCcaca	G to C	at3g01290	3UTR
500mGy/h-3	3	227924	SBS	homo	gagtCagtg	gagtGagtg	C to G	at3g01590	intron
0.6mGy/h-4	3	458051	SBS	hetero	ttttGtatg	ttttCtatg	G to C
500mGy/h-1	3	624616	SBS	homo	ccttTtttt	ccttGtttt	T to G
Control-3	3	821155	Complex	homo	atccATgttg	atccGAgttg	SBSx2	at3g03450	exon	Met42Ser
500mGy/h-3	3	874549	SBS	homo	tcacAtaga	tcacGtaga	A to G	at3g03620	intron
500mGy/h-4	3	1014485	SBS	homo	aaaaTgcag	aaaaAgcag	T to A	at3g03940	intron
500mGy/h-4	3	1082103	Deletion	homo	tattTTTG---AGAAtttg	tatttttg	-38	at3g04120	intron
100mGy/h-3	3	1170894	SBS	homo	tcatGgaga	tcatCgaga	G to C
500mGy/h-4	3	1191812	SBS	homo	cagcTaaat	cagcAaaat	T to A	at3g04470	exon	Leu14Phe
500mGy/h-3	3	1236851	+1	hetero	ttctGGCaagt	ttctAAAAaagt	+1(-3+4)	at3g04580	exon	stop_gained
100mGy/h-1	3	1264524	+1	homo	gtctagct	gtctAagct	A	at3g04650	3UTR
500mGy/h-2	3	1375493	Complex	hetero	tgacAGtgatCGaGgcat	tgactgAataAgcat	-2, +1, -2, SBS	at4g04960	exon
500mGy/h-3	3	1430509	Deletion	hetero	tctcTAGtttt	tctctttt	-3	at3g05120	5UTR
500mGy/h-1	3	1474599	Complex	homo	ctttCaGctta	ctttAaActta	SBSx2	at3g05190	intron
500mGy/h-4	3	1526858	SBS	homo	aagaCcaag	aagaGcaag	C to G
500mGy/h-4	3	1725123	Deletion	homo	gaatCGAG---GGAGtcac	gaattcac	-13	at3g05790	exon
500mGy/h-1	3	1855670	SBS	homo	aacaCagat	aacaGagat	C to G
500mGy/h-2	3	1864072	SBS	hetero	ttttTcttg	ttttGcttg	T to G	at2g06150	5UTR
100mGy/h-1	3	2036411	SBS	homo	tgaaAacaa	tgaaCacaa	A to C	at3g06540	intron
500mGy/h-4	3	2126406	SBS	homo	tttaGtttt	tttaCtttt	G to C
2uGy/h-1	3	2140800	Insertion	hetero	tgtccaca	tgtcCAcaca	+2	at3g06778	intron
500mGy/h-4	3	2180198	-1	homo	aagaGagca	aagaagca	G	at3g06910	intron
500mGy/h-3	3	2317868	Deletion	hetero	taaaGAGTCacaa	taaaacaa	-5	at3g07273	exon
500mGy/h-3	3	2378274	SBS	hetero	agaaCttgc	agaaAttgc	C to A
2uGy/h-2	3	2425558	SBS	hetero	gtcaTccat	gtcaAccat	T to A
100mGy/h-1	3	2635182	SBS	hetero	gagaGcggt	gagaCcggt	G to C	at3g08670	exon	Ser144Thr
500mGy/h-4	3	2759405	SBS	homo	taatGgttc	taatCgttc	G to C	at3g09035	exon	Met113Ile
100mGy/h-2	3	2767104	SBS	homo	ctttTcttt	ctttCcttt	T to C	at3g09060	exon	Lys443Glu
500mGy/h-1	3	2860995	Deletion	homo	gactCCCacac	gactacac	-3	at3g09310	exon
500mGy/h-2	3	2887071	SBS	homo	ttgtGtcca	ttgtCtcca	G to C	at3g09385		pseudogene
100mGy/h-3	3	2910618	SBS	homo	ctgaAcctc	ctgaTcctc	A to T	at3g09470	3UTR
500mGy/h-4	3	2968322	SBS	homo	agatGcatt	agatCcatt	G to C	at3g09670	exon	Met562Ile
500mGy/h-1	3	2970143	SBS	homo	ataaCgaaa	ataaGgaaa	C to G	at3g09680	intron
500mGy/h-3	3	3051158	+1	hetero	agatatgg	agatAatgg	A	at3g09922	5UTR
500mGy/h-4	3	3136765	SBS	homo	tatcAtttg	tatcTtttg	A to T	at3g10140	intron
500mGy/h-1	3	3319137	SBS	homo	atgaAaaca	atgaCaaca	A to C	at3g10610	intron
500mGy/h-3	3	3396475	SBS	hetero	atttTcaac	atttGcaac	T to G	at3g10845	intron
500mGy/h-3	3	3461153	SBS	hetero	ttcgTggta	ttcgAggta	T to A	at3g11040	exon	synonymous
100mGy/h-4	3	3571544	SBS	homo	caaaTttgc	caaaGttgc	T to G	at3g11390	exon	Phe573Val
100mGy/h-4	3	3658742	Deletion	homo	tctgGCAA---ATTCatat	tctgTCATatat	-29(-33+4)
500mGy/h-1	3	3691770	-1	homo	ccgaCccat	ccgaccat	C
500mGy/h-1	3	3765148	SBS	hetero	tcagCattg	tcagTattg	C to T	at3g11910	exon	Ala664Thr
100mGy/h-3	3	3802809	SBS	homo	aacgTatgc	aacgAatgc	T to A	at3g11964	exon	Tyr430Phe
500mGy/h-4	3	3845117	Deletion	homo	aagaCGGcgga	aagacgga	-3	at3g12060	exon
100mGy/h-1	3	3997096	SBS	hetero	aataGcagg	aataAcagg	G to A	at3g12590	exon	synonymous
500mGy/h-2	3	4096467	SBS	homo	tatcGtctt	tatcAtctt	G to A
500mGy/h-3	3	4222667	Deletion	hetero	agagGTCGTttcg	agagttcg	-5
500mGy/h-4	3	4270921	SBS	homo	gaggAttgt	gaggCttgt	A to C	at3g13230	exon	Ile167Leu
500mGy/h-3	3	4471825	Deletion	homo	aggaGTTgttg	aggagttg	-3	at3g13670	intron
500mGy/h-2	3	4601926	-1	homo	aatcAaaac	aatcaaac	A	at3g13940	intron
500mGy/h-1	3	4642776	-1	homo	gttgTttgt	gttgttgt	T	at3g14020	intron
100mGy/h-4	3	4706557	SBS	homo	tgctTtatt	tgctAtatt	T to A
500mGy/h-3	3	4955782	-1	hetero	caccAaaat	caccaaat	A
500mGy/h-3	3	5024457	SBS	hetero	atttTgttc	atttAgttc	T to A
500mGy/h-2	3	5091135	SBS	homo	tgatTtctt	tgatCtctt	T to C	at3g15120	exon	Lys1201Arg
500mGy/h-2	3	5144364	SBS	homo	atcaCccgt	atcaAccgt	C to A	at3g15280	exon	Gly78Val
500mGy/h-4	3	5243637	SBS	homo	ttctTctcc	ttctGctcc	T to G	at3g15510	5UTR
500mGy/h-4	3	5326991	SBS	homo	actcGgtgc	actcTgtgc	G to T	at3g15720	exon	Pro94Gln
500mGy/h-3	3	5329085	SBS	hetero	agatAcagg	agatGcagg	A to G
500mGy/h-4	3	5350369	SBS	homo	acagAccag	acagGccag	A to G
500mGy/h-1	3	5412634	SBS	homo	gcgaAtagc	gcgaCtagc	A to C	at3g15980	intron
500mGy/h-3	3	5488047	SBS	hetero	ctccTaaaa	ctccGaaaa	T to G
500mGy/h-4	3	5617563	SBS	homo	agacGacgg	agacTacgg	G to T	at3g16510	exon	stop_gained
500mGy/h-3	3	5619602	Deletion	hetero	gcgtACAACGGCCAagcc	gcgtagcc	-10	at3g16520	exon
500mGy/h-1	3	5717393	Deletion	homo	aatcATGatag	aatcatag	-3	at3g16785	exon	Met901del
500mGy/h-3	3	5733628	SBS	hetero	gtcaCagaa	gtcaGagaa	C to G	at3g16830	exon	Thr385Arg
500mGy/h-2	3	5777684	SBS	hetero	ccatCcttt	ccatTcttt	C to T	at3g16920	exon	Gly68Glu
500mGy/h-3	3	5834946	SBS	homo	ttatTttaa	ttatAttaa	T to A
Control-4	3	5872909	SBS	homo	ggccGaaag	ggccAaaag	G to A
500mGy/h-4	3	5941856	SBS	homo	aactGtaga	aactAtaga	G to A	at3g17360	exon	Cys1134Tyr
500mGy/h-4	3	5952892	SBS	homo	cataAgtat	cataGgtat	A to G	at3g17390	exon	synonymous
500mGy/h-4	3	6376044	SBS	homo	cagaAtagc	cagaGtagc	A to G	at3g18535	exon	Ile181Thr
500mGy/h-3	3	6504262	SBS	homo	atagAtatc	atagCtatc	A to C	at3g18860	intron
500mGy/h-2	3	6631772	-1	hetero	ccgtCgacg	ccgtgacg	C	at3g19170	exon
500mGy/h-1	3	6694053	-1	homo	gattCctca	gattctca	C
Control-4	3	6729433	SBS	homo	gcagCcatt	gcagTcatt	C to T
500mGy/h-2	3	6761314	SBS	hetero	gttgAttga	gttgGttga	A to G
500mGy/h-4	3	6800848	SBS	homo	tatcTccat	tatcCccat	T to C	at3g19570	intron
500mGy/h-1	3	7023747	Deletion	homo	tattAGAC---TAAAagtt	tattagtt	-15	at3g20120	intron
500mGy/h-1	3	7047574	SBS	homo	aattTttgg	aattAttgg	T to A
500mGy/h-4	3	7211094	Deletion	hetero	gtatGGGTTGCTCAgagc	gtatgagc	-10	at3g20640	exon
500mGy/h-2	3	7314362	SBS	hetero	tggaAaagt	tggaCaagt	A to C	at3g20880	intron
500mGy/h-4	3	7388863	SBS	homo	cataAagtc	cataCagtc	A to C	at3g21080	intron
2uGy/h-4	3	7508473	SBS	hetero	cagaGcggc	cagaAcggc	G to A	at3g21330	exon	Ala252Thr
500mGy/h-3	3	7667948	-1	homo	ctctGtttc	ctcttttc	G	at3g21755	exon
500mGy/h-2	3	7883562	SBS	homo	ttgaAtgta	ttgaCtgta	A to C	at3g22290	intron
500mGy/h-3	3	8043041	SBS	homo	ttttTcatc	ttttCcatc	T to C
500mGy/h-1	3	8127836	SBS	homo	aagtGttaa	aagtAttaa	G to A
2uGy/h-4	3	8265410	+1	hetero	aaaattct	aaaaTttct	T
Control-2	3	8394638	SBS	homo	agcaTatct	agcaCatct	T to C
500mGy/h-4	3	8444369	SBS	homo	tcgaTgtat	tcgaCgtat	T to C	at3g23540	intron
500mGy/h-4	3	8539180	SBS	hetero	cattAtaga	cattCtaga	A to C	at3g23725		transposon
500mGy/h-2	3	8571956	SBS	hetero	aattAgaaa	aattGgaaa	A to G	at3g23780	exon	synonymous
500mGy/h-2	3	8668995	SBS	hetero	atccTcttc	atccGcttc	T to G	at3g23990	5UTR
500mGy/h-1	3	8737205	-1	homo	aaccAaaga	aaccaaga	A	at3g24180	intron
500mGy/h-1	3	8768640	SBS	homo	atgaGgcta	atgaAgcta	G to A
100mGy/h-4	3	8873557	SBS	homo	tcttAataa	tcttTataa	A to T
100mGy/h-4	3	8873780	SBS	homo	ccgaAaaca	ccgaGaaca	A to G
500mGy/h-2	3	8933826	SBS	hetero	ttacAtata	ttacGtata	A to G
2uGy/h-2	3	8938068	SBS	homo	ctttGtcac	ctttAtcac	G to A
500mGy/h-1	3	9172933	SBS	homo	aaatTaaga	aaatAaaga	T to A
500mGy/h-1	3	9247766	SBS	homo	gtttGttga	gtttTttga	G to T	at3g25495		pseudogene
500mGy/h-4	3	9304747	Deletion	homo	tggcAGCG---CTCTagtg	tggcagtg	-19
100mGy/h-4	3	9484705	SBS	homo	gttcTcaga	gttcGcaga	T to G
500mGy/h-1	3	9487202	SBS	hetero	ttacCcatt	ttacTcatt	C to T
500mGy/h-1	3	9569528	SBS	homo	agtaAaatt	agtaCaatt	A to C	at3g26160	exon	Phe115Cys
500mGy/h-2	3	9771982	SBS	hetero	atgaTataa	atgaCataa	T to C	at3g26600	3UTR
500mGy/h-1	3	9809480	SBS	hetero	taaaTttct	taaaAttct	T to A
500mGy/h-2	3	9862336	SBS	homo	ccccCtgtt	ccccTtgtt	C to T	at3g26800	exon	Pro55Leu
2uGy/h-3	3	9873468	SBS	homo	aataCcgta	aataTcgta	C to T
500mGy/h-2	3	9920810	-1	hetero	aggaTtttt	aggatttt	T	at3g26920	intron
500mGy/h-1	3	9938478	-1	homo	acggTttgt	acggttgt	T	at3g26940	exon
500mGy/h-3	3	9983716	SBS	homo	ttggTttga	ttggCttga	T to C	at3g27070	intron
500mGy/h-4	3	10030457	SBS	homo	attcTccta	attcCccta	T to C
2uGy/h-1	3	10146885	SBS	hetero	aaatAtttt	aaatTtttt	A to T
100mGy/h-1	3	10155193	-1	hetero	ttagAtttc	ttagtttc	A	at3g27430	3UTR
500mGy/h-1	3	10421939	Deletion	hetero	gtacACTCATATGacgg	gtacTacgg	-8(-9+1)
500mGy/h-4	3	10440884	Deletion	hetero	gtatATAgtac	gtatgtac	-3
100mGy/h-1	3	10447293	SBS	hetero	gtccAaata	gtccCaata	A to C
500mGy/h-2	3	10522985	SBS	hetero	tcttActat	tcttCctat	A to C
500mGy/h-4	3	10532191	SBS	hetero	taagAtcaa	taagCtcaa	A to C
500mGy/h-4	3	10616403	SBS	homo	attgTtcta	attgGtcta	T to G
500mGy/h-4	3	10626768	SBS	hetero	agaaAacaa	agaaTacaa	A to T	at3g28380	intron
500mGy/h-4	3	10637188	SBS	hetero	gaatActtt	gaatGcttt	A to G	at3g28400		transposon
500mGy/h-2	3	10659507	SBS	hetero	ggtcCatgc	ggtcTatgc	C to T	at3g28430	intron
500mGy/h-4	3	10785263	SBS	homo	taagGctaa	taagCctaa	G to C	at3g28730	intron
100mGy/h-1	3	10794617	-1	hetero	caatAaaca	caataaca	A	at3g28760	exon
500mGy/h-3	3	10892837	Deletion	homo	ggaaAACtatc	ggaatatc	-3	at3g28880	exon
2uGy/h-3	3	11063778	SBS	hetero	caagCtttg	caagTtttg	C to T	at3g29077		pseudogene
Control-2	3	11098400	SBS	hetero	cattCtctt	cattTtctt	C to T
500mGy/h-1	3	11187154	Complex	homo	caatGCtatc	caatAAtatc	SBSx2	at3g29225		transposon
500mGy/h-4	3	11221577	Deletion	hetero	gtggAATATgaag	gtgggaag	-5
Control-4	3	11335853	SBS	homo	acctCattt	acctTattt	C to T
500mGy/h-1	3	11377129	SBS	homo	caaaAataa	caaaGataa	A to G
500mGy/h-4	3	11405958	SBS	homo	ttcaTgata	ttcaCgata	T to C	at3g29595		transposon
0.6mGy/h-2	3	11538837	SBS	homo	aattGtatt	aattAtatt	G to A
500mGy/h-3	3	11610904	Deletion	homo	ttgaTTtatg	ttgatatg	-2
100mGy/h-2	3	11635554	SBS	homo	tccaGggca	tccaTggca	G to T	at3g29769		transposon
100mGy/h-3	3	11704304	SBS	hetero	tgtcGgcca	tgtcAgcca	G to A
0.6mGy/h-3	3	11723971	SBS	hetero	ggaaTaact	ggaaCaact	T to C
500mGy/h-4	3	11726105	SBS	homo	cttaAcgat	cttaTcgat	A to T
500mGy/h-2	3	11745269	SBS	hetero	ttttAtata	ttttGtata	A to G	at3g29970	5UTR
500mGy/h-2	3	11928564	SBS	hetero	tcgtGtgta	tcgtAtgta	G to A
500mGy/h-2	3	12053567	SBS	hetero	tcctTctaa	tcctCctaa	T to C	at3g30418		transposon
500mGy/h-1	3	12058516	SBS	homo	gtacAaata	gtacGaata	A to G	at3g30420		transposon
500mGy/h-2	3	12141853	+1	hetero	atagtttt	atagTtttt	T
500mGy/h-2	3	12141871	Deletion	hetero	ttctTTTT---TACGacaa	ttctacaa	-15
500mGy/h-2	3	12227373	Deletion	hetero	tcgtACTG---GTAGcgaa	tcgtcgaa	-13	at3g30670		transposon
500mGy/h-2	3	12380426	-1	hetero	agtaTtggt	agtatggt	T	at3g30744		transposon
Control-2	3	12420975	SBS	homo	gagaCgaca	gagaTgaca	C to T	at3g30750		transposon
100mGy/h-2	3	12523964	Deletion	homo	aggaCGCATTGtgaa	aggatgaa	-7	at3g30819		transposon
100mGy/h-2	3	12782513	-1	hetero	tttgAaatg	tttgaatg	A	at3g31410		transposon
500mGy/h-2	3	12825127	SBS	hetero	ttagGttgt	ttagCttgt	G to C
500mGy/h-4	3	12885187	SBS	hetero	tttcGtgta	tttcTtgta	G to T
500mGy/h-4	3	12909935	Deletion	homo	aggaTTCG---ATCGttca	aggattca	-17	at3g31910		transposon
500mGy/h-2	3	12999051	SBS	homo	aaaaTaaaa	aaaaCaaaa	T to C
500mGy/h-1	3	13168942	Deletion	homo	tgctTGtgtg	tgcttgtg	-2	at3g32195		transposon
500mGy/h-4	3	13192798	Complex	homo	aaagCgggTtgca	aaaggggGtgca	-1, SBS
100mGy/h-4	3	13203500	SBS	homo	ccacCgtcg	ccacAgtcg	C to A
500mGy/h-1	3	13213359	SBS	homo	tttgCagtg	tttgTagtg	C to T
Control-4	3	13466370	Complex	homo	atcaACttat	atcaCTttat	SBSx2	at3g32912		transposon
500mGy/h-4	3	13508560	Deletion	hetero	gcatATAT---CAAAattg	gcatattg	-13
500mGy/h-3	3	13611810	-1	homo	gcaaGgaaa	gcaagaaa	G	at3g33083		transposon
500mGy/h-3	3	13629518	-1	homo	aagcAaaaa	aagcaaaa	A
500mGy/h-2	3	13814547	SBS	homo	tgggCgaga	tgggGgaga	C to G
100mGy/h-2	3	13922509	SBS	homo	ttccGgatc	ttccCgatc	G to C	at3g33130		transposon
500mGy/h-1	3	14149268	SBS	homo	catgGtgaa	catgCtgaa	G to C	at3g37820		transposon
500mGy/h-2	3	14218892	SBS	hetero	tttaGaaga	tttaCaaga	G to C
500mGy/h-3	3	14286617	SBS	homo	tgaaAatgt	tgaaCatgt	A to C
500mGy/h-1	3	14437112	SBS	homo	ggggGcact	ggggTcact	G to T	at3g42258		transposon
100mGy/h-1	3	14463491	SBS	hetero	gaatCaatt	gaatAaatt	C to A
100mGy/h-1	3	14463538	Deletion	hetero	gttgTATG---GATCgttg	gttggttg	-184
500mGy/h-4	3	14521112	Complex	hetero	tcaaGAatgt	tcaaTTatgt	SBSx2	at3g42400		transposon
500mGy/h-3	3	14712218	SBS	homo	aagaAcaag	aagaCcaag	A to C
2uGy/h-2	3	14832745	SBS	homo	gagtGatta	gagtTatta	G to T	at3g42721		transposon
500mGy/h-4	3	14857348	Deletion	hetero	atctTCTGGTGtata	atcttata	-7	at3g42763		transposon
0.6mGy/h-1	3	14891276	SBS	homo	ttccTgaac	ttccCgaac	T to C
500mGy/h-2	3	14897834	-1	hetero	tgtgTtgct	tgtgtgct	T	at3g42794		transposon
100mGy/h-4	3	14960136	SBS	homo	atttGacta	atttTacta	G to T
500mGy/h-2	3	15069380	Complex	hetero	tcaaTCagga	tcaaATagga	SBSx2	at3g43070		transposon
Control-4	3	15274835	SBS	homo	atttCtcat	atttAtcat	C to A	at3g43315		transposon
500mGy/h-3	3	15365114	SBS	homo	ttcgGcttc	ttcgCcttc	G to C	at3g43436		transposon
500mGy/h-1	3	15375190	Deletion	homo	tattACTTGactt	tattactt	-5	at3g43442		transposon
2uGy/h-3	3	15408966	SBS	homo	gcatAtaat	gcatTtaat	A to T	at3g43521		transposon
2uGy/h-3	3	15498024	SBS	homo	gcctGttga	gcctAttga	G to A
500mGy/h-2	3	15507390	SBS	hetero	ttatAgcat	ttatTgcat	A to T
500mGy/h-2	3	15678916	SBS	homo	tccgGctac	tccgTctac	G to T	at3g43830		transposon
500mGy/h-1	3	15717180	Complex	hetero	caagGtcgagtATGTTGAgaga	caagAtcgagtgaga	SBS, -7	at3g43860		transposon
500mGy/h-3	3	15811032	SBS	homo	atcaActaa	atcaGctaa	A to G
500mGy/h-1	3	16014935	SBS	homo	gaaaAgcaa	gaaaTgcaa	A to T	at3g44340	intron
500mGy/h-4	3	16072285	SBS	homo	gtaaTttgt	gtaaCttgt	T to C
2uGy/h-1	3	16099694	SBS	hetero	cggaCaatt	cggaTaatt	C to T
500mGy/h-1	3	16158986	-1	homo	acaaGcgtc	acaacgtc	G	at3g44570	5UTR
500mGy/h-3	3	16216548	SBS	homo	taggAcaaa	taggGcaaa	A to G
500mGy/h-2	3	16369154	SBS	hetero	caagGcgtt	caagAcgtt	G to A	at3g44830	exon	Ala89Thr
100mGy/h-4	3	16465217	SBS	homo	agcgTtcac	agcgGtcac	T to G
500mGy/h-4	3	16541614	SBS	hetero	ttttGctaa	ttttCctaa	G to C
500mGy/h-4	3	16556445	SBS	homo	taaaAaatc	taaaTaatc	A to T
500mGy/h-4	3	16586608	SBS	hetero	gaacAatgt	gaacGatgt	A to G
500mGy/h-2	3	16674282	SBS	hetero	ctttCtttc	ctttGtttc	C to G	at3g45450	intron
2uGy/h-1	3	16691656	SBS	homo	gtaaAttgt	gtaaGttgt	A to G	at3g45510	exon	Phe25Leu
500mGy/h-2	3	17133992	SBS	hetero	caacTgcca	caacAgcca	T to A
Control-4	3	17200411	SBS	homo	aaaaAtcat	aaaaGtcat	A to G	at3g46700	3UTR
500mGy/h-3	3	17272665	Complex	homo	caatTTGC---TATAtcaAagac	caattcaGagac	-27, SBS
500mGy/h-4	3	17277316	Deletion	hetero	atatTATT---GAACtgaa	atattgaa	-581
500mGy/h-4	3	17344557	Complex	hetero	ctccAAcaac	ctccCTcaac	SBSx2	at3g47090	exon	Leu30Arg
100mGy/h-1	3	17395331	SBS	hetero	catgAaata	catgCaata	A to C
500mGy/h-4	3	17402904	+1	homo	cgaatttt	cgaaTtttt	T
Control-1	3	17525745	SBS	homo	ggtaCtgtc	ggtaTtgtc	C to T	at3g47560	exon	Val210Ile
100mGy/h-3	3	17552445	-1	hetero	gaagTttca	gaagttca	T
500mGy/h-3	3	17559703	SBS	homo	gtttCatca	gtttGatca	C to G	at3g47620	exon	His234Asp
Control-1	3	17566240	Deletion	homo	ttgcATAT---ATATatat	ttgcatat	-20
500mGy/h-1	3	17568104	SBS	homo	cttaAggag	cttaTggag	A to T	at3g47640	intron
500mGy/h-3	3	17630435	Deletion	homo	cctaAAGGTctaa	cctactaa	-5	at3g47790	exon
500mGy/h-4	3	17793087	SBS	hetero	atcgGaaaa	atcgAaaaa	G to A	at3g48185	exon	Ser74Phe
500mGy/h-4	3	17795739	Deletion	hetero	taaaATGT---ATGAtaaa	taaataaa	-80
500mGy/h-4	3	17805974	SBS	homo	ttttGactt	ttttCactt	G to C	at3g48190	intron
500mGy/h-4	3	17839960	Deletion	hetero	tcttTACtata	tctttata	-3
100mGy/h-2	3	17901235	Deletion	hetero	tttcTTttgt	tttcttgt	-2
500mGy/h-4	3	18187153	Complex	hetero	taaaTAacgc	taaaATacgc	SBSx2	at3g49060	intron
500mGy/h-2	3	18523020	-1	hetero	caaaTccct	caaaccct	T	at3g49950	exon
500mGy/h-3	3	18598914	SBS	homo	aataAaaga	aataCaaga	A to C	at3g50160	exon	Phe475Cys
500mGy/h-4	3	18715275	SBS	hetero	accaTtctt	accaAtctt	T to A	at3g50430	exon	Ile337Asn
500mGy/h-1	3	18773855	Complex	homo	tctgTAGTAtctgaTttat	tctgtctgaCttat	-5, SBS	at3g50590	intron
500mGy/h-2	3	18798512	SBS	hetero	atttGgata	atttCgata	G to C
500mGy/h-4	3	18837027	SBS	homo	tagcGttcg	tagcAttcg	G to A	at3g50690	exon	Thr24Met
500mGy/h-1	3	18847118	SBS	homo	tgtaGtctt	tgtaCtctt	G to C
500mGy/h-2	3	18875324	Deletion	hetero	aaccTAAttat	aaccttat	-3
100mGy/h-3	3	19150479	-1	hetero	aatcTttgc	aatcttgc	T	at3g51630	intron
100mGy/h-4	3	19267109	Deletion	homo	tgatCTCT---TTAGaatg	tgataatg	-335	at3g51915	exon
500mGy/h-3	3	19404123	SBS	homo	ggtaAgaac	ggtaGgaac	A to G	at3g52320	exon	synonymous
500mGy/h-2	3	19427535	SBS	homo	tattGatat	tattCatat	G to C
100mGy/h-1	3	19428042	Deletion	hetero	gtcaAAAT---CAACtcat	gtcatcat	-74
500mGy/h-2	3	19451137	Complex	homo	ggttCccaTCGC---GAGGagaa	ggttTccaagaa	SBS, -33	at3g52470	exon
Control-2	3	19482904	SBS	homo	agttCgggt	agttTgggt	C to T
500mGy/h-1	3	19488199	SBS	homo	atctTtgat	atctCtgat	T to C	at3g52535	intron
500mGy/h-3	3	19505482	SBS	homo	tcttAaaag	tcttGaaag	A to G
500mGy/h-2	3	19578750	SBS	homo	tcgtAatta	tcgtTatta	A to T
500mGy/h-2	3	19579079	Deletion	homo	gcgaATTATGGTgtaa	gcgagtaa	-8
500mGy/h-2	3	19586356	SBS	homo	tagcCtccc	tagcTtccc	C to T
500mGy/h-3	3	19701600	SBS	homo	atgtGtatc	atgtTtatc	G to T
500mGy/h-2	3	19713882	SBS	hetero	ttgaAgacc	ttgaTgacc	A to T
500mGy/h-2	3	19807036	SBS	homo	atcaCtctc	atcaTtctc	C to T
100mGy/h-2	3	20084140	SBS	hetero	tcaaGctca	tcaaActca	G to A	at3g54250	intron
100mGy/h-2	3	20404505	-1	hetero	tttgCaagt	tttgaagt	C	at3g55060	exon
500mGy/h-3	3	20417444	SBS	homo	gctcTgttt	gctcGgttt	T to G	at3g55090	exon	Gln370Pro
500mGy/h-1	3	20610351	SBS	homo	ggcaTgtct	ggcaCgtct	T to C	at3g55570	exon	Met49Val
500mGy/h-4	3	20647579	Deletion	homo	ctctGCAATTCTAggag	ctctggag	-9	at3g55650	exon
500mGy/h-1	3	20747865	Complex	homo	tgagAtcAAAACACTTTtcgaca	tgagGtctcATgaca	SBS, -10, +2	at3g55940	exon
500mGy/h-1	3	20747894	+1	homo	cgacaaag	cgacAaaag	A	at3g55940	exon
500mGy/h-1	3	20870134	SBS	homo	atcaGtaac	atcaCtaac	G to C	at3g56270	5UTR
500mGy/h-1	3	20959283	SBS	homo	gaatGttga	gaatCttga	G to C	at3g56570	exon	Val156Leu
500mGy/h-1	3	20987693	Deletion	homo	ttctTCTTCTCAtcat	ttcttcat	-8	at3g56660	exon
500mGy/h-1	3	21014245	SBS	homo	tctgTtcca	tctgGtcca	T to G	at3g56730	intron
500mGy/h-4	3	21071054	SBS	hetero	gtgcTaaag	gtgcAaaag	T to A	at3g56920	intron
500mGy/h-3	3	21196927	Deletion	homo	aatgATATCatag	aatgatag	-5	at3g57290	intron
500mGy/h-2	3	21415424	SBS	homo	acagActaa	acagGctaa	A to G
500mGy/h-4	3	21415804	SBS	hetero	tattGtttc	tattCtttc	G to C	at3g57810	5UTR
500mGy/h-2	3	21438042	SBS	homo	gttcAtctg	gttcCtctg	A to C
500mGy/h-3	3	21458198	SBS	homo	acgaAtaaa	acgaCtaaa	A to C
500mGy/h-3	3	21458209	SBS	homo	atttTtttg	atttAtttg	T to A
100mGy/h-3	3	21575200	Deletion	homo	accgAAACAgaga	accggaga	-5	at3g58260	5UTR
0.6mGy/h-2	3	21632835	Deletion	hetero	tctgTCtctc	tctgtctc	-2	at3g58490	5UTR
0.6mGy/h-2	3	21694286	Deletion	homo	ttaaTAGT---AAAAaatt	ttaaaatt	-803
500mGy/h-1	3	21855753	Deletion	homo	ggtaCTGattt	ggtaattt	-3	at3g59110	exon	Leu28del
0.6mGy/h-2	3	21870515	SBS	hetero	aatcGcata	aatcAcata	G to A
500mGy/h-4	3	21877639	-1	hetero	tgttCttgg	tgttttgg	C
500mGy/h-3	3	21953417	Deletion	homo	tgctCTCTGctga	tgctctga	-5	at3g59410	intron
500mGy/h-3	3	21986438	-1	homo	caagTtttc	caagtttc	T
500mGy/h-4	3	22005680	SBS	hetero	aaaaAactc	aaaaGactc	A to G	at3g59570	intron
500mGy/h-4	3	22144064	Complex	hetero	ttcgGcTtccg	ttcgCcCtccg	SBSx2	at3g59940	exon	Leu353Pro
500mGy/h-3	3	22317427	SBS	homo	tttaCcagg	tttaGcagg	C to G	at3g60380	exon	Gly573Ala
500mGy/h-1	3	22463899	SBS	homo	ttgcTaatg	ttgcAaatg	T to A
2uGy/h-1	3	22515295	SBS	hetero	tttcAcgcg	tttcGcgcg	A to G	at3g60930		transposon
500mGy/h-4	3	22794012	SBS	hetero	ctatGgatc	ctatCgatc	G to C	at3g61590	exon	Gly367Arg
500mGy/h-2	3	22988319	SBS	hetero	tcgaAgaag	tcgaCgaag	A to C	at3g62080	exon	Glu397Asp
500mGy/h-3	3	23093158	SBS	homo	cgaaAgcaa	cgaaCgcaa	A to C
500mGy/h-1	3	23229039	-1	homo	tcatAaatg	tcataatg	A
500mGy/h-3	3	23249426	SBS	homo	tttaTgact	tttaGgact	T to G	at3g62900	intron
500mGy/h-2	3	23276634	SBS	hetero	ggggGggtc	ggggTggtc	G to T
500mGy/h-2	3	23287318	SBS	homo	cctcAtttc	cctcGtttc	A to G
500mGy/h-2	3	23397810	Deletion	hetero	taggAGAaccc	taggaccc	-3	at3g63340	exon	Ser63del
100mGy/h-3	3	23426942	-1	homo	cttgTttaa	cttgttaa	T	at3g63450	3UTR
500mGy/h-1	4	184818	SBS	homo	atatTcttt	atatCcttt	T to C
500mGy/h-3	4	230892	SBS	hetero	tctgAagag	tctgTagag	A to T	at4g00520	intron
500mGy/h-2	4	278498	Deletion	homo	gcttCTTC---ATCAagga	gcttagga	-11	at4g00660	exon
500mGy/h-2	4	278778	SBS	homo	agaaCagtc	agaaGagtc	C to G	at4g00670	intron
500mGy/h-2	4	423759	SBS	homo	gccaCgatg	gccaGgatg	C to G	at4g00980	intron
500mGy/h-1	4	438415	SBS	hetero	tctgTttgt	tctgAttgt	T to A
500mGy/h-4	4	542251	SBS	hetero	gttcCcgca	gttcAcgca	C to A	at4g01290	exon	stop_gained
500mGy/h-1	4	550116	-1	hetero	tcttAaata	tcttaata	A
Control-4	4	833582	SBS	hetero	tcacAaaga	tcacGaaga	A to G	at4g01925	exon	Cys241Arg
500mGy/h-2	4	840210	SBS	hetero	aagaGggtg	aagaTggtg	G to T	at4g01930	exon	Pro184His
500mGy/h-2	4	842769	SBS	homo	ggaaAaagg	ggaaGaagg	A to G	at4g01940	intron
500mGy/h-3	4	846911	Insertion	homo	attaTGCA---GTGAacat	attaCGTG---ATTTacat	+5(-25+30)
500mGy/h-3	4	846949	SBS	homo	tagtAtatt	tagtTtatt	A to T
500mGy/h-4	4	1049147	SBS	hetero	gtggAaacc	gtggGaacc	A to G
500mGy/h-3	4	1285463	SBS	homo	aaatGacct	aaatCacct	G to C	at4g02900	exon	Asp241His
500mGy/h-4	4	1344295	Complex	hetero	aagaCTacgg	aagaTAacgg	SBSx2	at4g03050	5UTR
500mGy/h-2	4	1345075	Deletion	hetero	tgttAATGACaatg	tgttaatg	-6	at4g03050	exon
500mGy/h-1	4	1451961	SBS	homo	aatgGgttg	aatgAgttg	G to A	at4g03300		transposon
500mGy/h-4	4	1620114	Deletion	hetero	ggagTATC---TGGAtcta	ggagtcta	-11	at4g03650		transposon
500mGy/h-4	4	1635767	-1	hetero	cctcTaaaa	cctcaaaa	T
500mGy/h-3	4	1707380	SBS	hetero	attgAgata	attgCgata	A to C
500mGy/h-1	4	1731732	+1	hetero	ggctttat	ggctCttat	C
500mGy/h-1	4	1731872	SBS	hetero	attgGtttt	attgAtttt	G to A
500mGy/h-1	4	1731926	Complex	hetero	acgcTatctCaaat	acgcCatctGaaat	SBSx2
500mGy/h-2	4	1789863	SBS	hetero	acgtCggaa	acgtAggaa	C to A
500mGy/h-2	4	1826663	Complex	hetero	aggtCCttac	aggtGTttac	SBSx2
500mGy/h-3	4	1837959	SBS	homo	cctgCgaac	cctgAgaac	C to A
500mGy/h-4	4	1896573	SBS	hetero	cctcAtttt	cctcTtttt	A to T	at4g03970		transposon
500mGy/h-3	4	1900836	SBS	homo	tacgCtttc	tacgAtttc	C to A	at4g03977		transposon
500mGy/h-2	4	1914418	SBS	hetero	gtaaAataa	gtaaCataa	A to C
Control-3	4	1997116	SBS	hetero	ctctGgttt	ctctAgttt	G to A
500mGy/h-2	4	2003677	-1	homo	gcggCcccc	gcggcccc	C
500mGy/h-2	4	2024399	SBS	hetero	tttaAacaa	tttaGacaa	A to G
500mGy/h-2	4	2029388	-1	hetero	accgAatcg	accgatcg	A
500mGy/h-4	4	2036164	SBS	hetero	gagaGccat	gagaCccat	G to C	at4g04221	intron
500mGy/h-2	4	2113576	SBS	hetero	agaaAaatc	agaaCaatc	A to C	at4g04320	exon	Lys4Asn
500mGy/h-4	4	2212368	Deletion	homo	aagtTTGGCtcag	aagttcag	-5	at4g04440		transposon
500mGy/h-2	4	2302933	SBS	homo	gtaaTtctc	gtaaCtctc	T to C
500mGy/h-4	4	2303056	SBS	homo	cgatCtctt	cgatTtctt	C to T
500mGy/h-2	4	2353067	SBS	homo	acagAaacc	acagTaacc	A to T
500mGy/h-3	4	2425083	SBS	homo	agagGtagc	agagAtagc	G to A	at4g04760	intron
500mGy/h-4	4	2438411	SBS	hetero	gatgGatcc	gatgCatcc	G to C	at4g04790	exon	Ile243Met
500mGy/h-3	4	2659999	Deletion	homo	ttagTATT---TATAtatc	ttagtatc	-42
500mGy/h-4	4	2665410	Deletion	homo	tggtAAAGattt	tggtattt	-4	at4g05160	exon
500mGy/h-1	4	2679568	SBS	homo	ttgaCttat	ttgaAttat	C to A	at4g05190	intron
500mGy/h-1	4	2775556	Insertion	homo	gtaaatat	gtaaATatat	+2
500mGy/h-1	4	2816624	Deletion	homo	ttccGAAT---CTAGtgat	ttccAAtgat	-40(-42+2)	at4g05530	intron
500mGy/h-2	4	2971185	SBS	hetero	gtgcGgttt	gtgcAgttt	G to A
500mGy/h-1	4	3086963	Deletion	homo	caagAGAC---CCACagat	caagagat	-430	at4g06483		transposon
500mGy/h-1	4	3087429	Complex	homo	taaaCaaaGaatt	taaaAaaaAaatt	SBSx2
500mGy/h-1	4	3087455	Complex	homo	aattCCcgag	aattTTcgag	SBSx2
500mGy/h-4	4	3094375	Deletion	hetero	tcacTGTC---GTGAtgaa	tcactgaa	-12	at4g06485		transposon
500mGy/h-4	4	3127640	SBS	hetero	gtccCacaa	gtccGacaa	C to G	at4g06492		transposon
100mGy/h-1	4	3139172	SBS	homo	gcctTgaga	gcctGgaga	T to G	at4g06497		transposon
500mGy/h-4	4	3216575	SBS	hetero	ttgcTtctc	ttgcCtctc	T to C
500mGy/h-3	4	3227169	SBS	homo	tttaTattt	tttaAattt	T to A
500mGy/h-3	4	3391472	SBS	homo	tacaTgcta	tacaCgcta	T to C
Control-2	4	3413253	SBS	hetero	atttCtagg	atttTtagg	C to T
500mGy/h-2	4	3469451	Deletion	hetero	ggatTAGA---ATCCtatc	ggattatc	-13
500mGy/h-3	4	3476852	SBS	homo	ttacTattg	ttacCattg	T to C	at4g06557		transposon
500mGy/h-1	4	3895967	SBS	homo	gcaaCatgc	gcaaAatgc	C to A
500mGy/h-4	4	4015592	SBS	hetero	ctctTtgct	ctctGtgct	T to G
500mGy/h-1	4	4030759	SBS	homo	agcaGgcat	agcaAgcat	G to A	at4g06726		transposon
500mGy/h-1	4	4037797	SBS	homo	aacaCagga	aacaGagga	C to G	at4g06734		transposon
0.6mGy/h-2	4	4095153	SBS	homo	aactGaatg	aactAaatg	G to A
500mGy/h-2	4	4154687	SBS	hetero	ttacCaaac	ttacAaaac	C to A
500mGy/h-2	4	4205441	SBS	homo	ttttTtatt	ttttCtatt	T to C
2uGy/h-2	4	4220131	SBS	hetero	tgacGgacc	tgacAgacc	G to A
100mGy/h-3	4	4254827	SBS	homo	ggcaAagcg	ggcaGagcg	A to G
500mGy/h-1	4	4283919	SBS	hetero	aggaActcg	aggaCctcg	A to C	at4g07493		transposon
500mGy/h-1	4	4304114	-1	hetero	gtagAattt	gtagattt	A	at4g07502		transposon
100mGy/h-2	4	4324059	SBS	hetero	atgcAcgtc	atgcGcgtc	A to G	at4g07517		transposon
0.6mGy/h-2	4	4395841	SBS	homo	tggtGtaca	tggtAtaca	G to A	at4g07580		transposon
500mGy/h-3	4	4407459	SBS	homo	tcacCaacc	tcacGaacc	C to G	at4g07590		transposon
100mGy/h-4	4	4448936	SBS	homo	tttcTtcga	tttcCtcga	T to C
500mGy/h-1	4	4489981	Complex	homo	agtgTcgaccgCcact	agtgAcgaccgAcact	SBSx2	at4g07703		transposon
500mGy/h-4	4	4512618	-1	hetero	atccTtttc	atcctttc	T	at4g07725		transposon
500mGy/h-4	4	4676663	Deletion	hetero	gtggTAACtaac	gtggtaac	-4
Control-1	4	4739670	SBS	hetero	gatcTgagt	gatcCgagt	T to C	at4g07934		transposon
500mGy/h-2	4	4949299	SBS	hetero	tttcCactt	tttcTactt	C to T
500mGy/h-1	4	5032234	Complex	homo	ttagGtaTatga	ttagCtaAatga	SBSx2	at4g08107		transposon
500mGy/h-3	4	5139740	SBS	homo	cattCaagt	cattTaagt	C to T
2uGy/h-3	4	5207871	SBS	homo	ccaaTcggc	ccaaAcggc	T to A	at4g08262		transposon
100mGy/h-2	4	5383417	-1	hetero	tatcAaaaa	tatcaaaa	A
500mGy/h-3	4	5418602	SBS	homo	ttggTgata	ttggAgata	T to A	at4g08520	intron
500mGy/h-1	4	5533432	Deletion	homo	aacgCGTTATcaaa	aacgcaaa	-6	at4g08660		transposon
Control-4	4	5574994	Deletion	hetero	atgtGCAGTTCTACgcag	atgtgcag	-10
500mGy/h-3	4	5619176	-1	homo	tttgAattg	tttgattg	A
500mGy/h-4	4	5701165	SBS	hetero	aaaaCgtaa	aaaaGgtaa	C to G
500mGy/h-4	4	5749390	SBS	homo	tcgaTaaaa	tcgaCaaaa	T to C
500mGy/h-2	4	5888050	SBS	homo	tcacGttta	tcacAttta	G to A	at4g09260	intron
100mGy/h-3	4	5906506	SBS	hetero	gtaaGtgtg	gtaaCtgtg	G to C	at4g09313		transposon
500mGy/h-2	4	5987814	SBS	hetero	ttcaActtc	ttcaTcttc	A to T	at4g09455		transposon
100mGy/h-2	4	6028375	SBS	homo	tttaCctca	tttaGctca	C to G
500mGy/h-3	4	6033103	SBS	hetero	atatTataa	atatCataa	T to C
500mGy/h-2	4	6066337	SBS	hetero	tcacCtcaa	tcacTtcaa	C to T	at4g09590	exon	synonymous
500mGy/h-2	4	6258746	Deletion	hetero	aaagACAAATATTgtga	aaaggtga	-9
100mGy/h-3	4	6338839	-1	homo	ttaaGctta	ttaactta	G
500mGy/h-2	4	6394232	SBS	hetero	aaatGtccc	aaatAtccc	G to A	at4g10310	intron
100mGy/h-1	4	6448251	SBS	homo	aataTttca	aataGttca	T to G
500mGy/h-2	4	6508131	SBS	homo	attcAgagt	attcTgagt	A to T
Control-3	4	6602147	SBS	homo	aaacCtgcg	aaacTtgcg	C to T	at4g10710	3UTR
500mGy/h-2	4	6704385	Complex	hetero	ttacGCggcg	ttacAGggcg	SBSx2	at4g10925	intron
500mGy/h-4	4	6722600	SBS	homo	tataTtatt	tataCtatt	T to C
500mGy/h-1	4	6837028	Complex	hetero	gactGTGaaaa	gactTGAaaaa	SBSx3
500mGy/h-4	4	6841900	SBS	homo	atgcAcctt	atgcGcctt	A to G	at4g11230	splicing	splicing variant
500mGy/h-2	4	6975031	SBS	homo	aaaaTtaat	aaaaCtaat	T to C
500mGy/h-2	4	7060526	SBS	homo	ataaTgtat	ataaCgtat	T to C
500mGy/h-2	4	7278668	Complex	hetero	gaccGGagac	gaccATagac	SBSx2	at4g12190	exon	Ser31Tyr
500mGy/h-1	4	7342398	-1	hetero	tattAaaaa	tattaaaa	A
500mGy/h-4	4	7566627	-1	homo	ttcaTtttt	ttcatttt	T
500mGy/h-2	4	7576426	Complex	homo	ttgtGCggttcAagct	ttgtggttcagct	-2, -1
500mGy/h-1	4	7582042	SBS	homo	gtatAttgc	gtatGttgc	A to G
500mGy/h-4	4	7806197	+1	homo	gcaattag	gcaaTttag	T	at4g13430	intron
500mGy/h-3	4	7997162	SBS	homo	gcttTccac	gcttCccac	T to C	at4g13780	exon	synonymous
500mGy/h-4	4	8042031	SBS	homo	aatcCtcta	aatcTtcta	C to T
500mGy/h-1	4	8043400	Deletion	homo	caatATAGTTAGAccag	caatccag	-9
500mGy/h-1	4	8050246	SBS	hetero	ttacCaata	ttacGaata	C to G
500mGy/h-1	4	8124407	SBS	hetero	gtaaAgaag	gtaaCgaag	A to C
500mGy/h-2	4	8243381	Deletion	hetero	tcagAATTaatt	tcagaatt	-4	at4g14320	intron
500mGy/h-2	4	8246195	Complex	hetero	tgatCCtggt	tgatAAtggt	SBSx2	at4g14330	exon	Pro538Asn
500mGy/h-4	4	8595365	Complex	homo	aagaTtaGttaa	aagataCttaa	-1, SBS
500mGy/h-4	4	8641410	SBS	hetero	aacaAtatc	aacaCtatc	A to C
500mGy/h-1	4	8865891	SBS	homo	ctagCtcat	ctagAtcat	C to A	at4g15530	exon	Glu622Asp
100mGy/h-3	4	8868411	Deletion	homo	tctaCAAT---AAGTcaat	tctacaat	-28	at4g15530	intron
500mGy/h-1	4	8872692	Deletion	hetero	tatgTAAT---TGGAaact	tatgaact	-465
500mGy/h-4	4	8925892	SBS	hetero	gcaaGccgc	gcaaCccgc	G to C	at4g15660	5UTR
500mGy/h-4	4	9132133	-1	hetero	aatcTtaac	aatctaac	T	at4g16141	exon
500mGy/h-2	4	9261959	SBS	homo	ataaAaaaa	ataaCaaaa	A to C	at4g16400	3UTR
500mGy/h-4	4	9342042	SBS	hetero	aagcCtcta	aagcGtcta	C to G	at4g16580	exon	Gly172Arg
500mGy/h-1	4	9383028	-1	homo	gattGatta	gattatta	G
500mGy/h-4	4	9420433	SBS	homo	tcaaAtggt	tcaaGtggt	A to G	at4g16748		non-coding RNA
500mGy/h-3	4	9496048	SBS	hetero	agtaGacag	agtaTacag	G to T
100mGy/h-4	4	9557226	SBS	hetero	ggaaGctcg	ggaaCctcg	G to C	at4g16980	exon	Ser47Thr
0.6mGy/h-4	4	9599594	SBS	hetero	aaaaGgaac	aaaaAgaac	G to A
0.6mGy/h-4	4	9603195	SBS	hetero	atcaCtgtc	atcaAtgtc	C to A	at4g17080	intron
500mGy/h-4	4	9635410	SBS	hetero	gattCaata	gattTaata	C to T	at4g17140	intron
500mGy/h-2	4	9645833	Deletion	homo	gaaaGAGACCGtatc	gaaatatc	-7	at4g17170	exon
500mGy/h-2	4	9776853	SBS	hetero	tggcTtgtt	tggcCtgtt	T to C	at4g17540	intron
100mGy/h-2	4	9808738	SBS	homo	ccatAtagg	ccatTtagg	A to T	at4g17610	exon	stop_gained
500mGy/h-1	4	9994957	SBS	hetero	tgctAtctg	tgctTtctg	A to T
500mGy/h-2	4	10006436	SBS	hetero	aactAgtat	aactGgtat	A to G	at4g18020	intron
Control-1	4	10171664	SBS	homo	tgtcCccga	tgtcTccga	C to T
0.6mGy/h-4	4	10200976	-1	homo	gttgAaatc	gttgaatc	A	at4g18465	exon
500mGy/h-3	4	10201655	-1	homo	tgatCctga	tgatctga	C
500mGy/h-2	4	10574763	SBS	hetero	cttcTagtt	cttcAagtt	T to A
500mGy/h-3	4	10594481	-1	hetero	atggTtaaa	atggtaaa	T
500mGy/h-1	4	10604562	SBS	homo	ttgaGccac	ttgaAccac	G to A
500mGy/h-4	4	10678226	SBS	hetero	gaaaCcggt	gaaaAcggt	C to A	at4g19610	exon	Thr156Asn
500mGy/h-1	4	10732703	SBS	hetero	tgctGcatg	tgctAcatg	G to A
100mGy/h-1	4	11297125	Complex	hetero	tgaaCCaagt	tgaaAAaagt	SBSx2
500mGy/h-2	4	11344009	SBS	hetero	tcttCatcg	tcttGatcg	C to G	at4g21323	exon	stop_gained
100mGy/h-3	4	11355866	Deletion	hetero	gaagAAAACTatta	gaagatta	-6
500mGy/h-1	4	11379827	SBS	hetero	tctcAactc	tctcGactc	A to G
500mGy/h-4	4	11391542	Complex	hetero	aagaAAATCTttagta	aagattACTCagta	-6, +4	at4g21380	intron
500mGy/h-3	4	11421330	-1	hetero	tacaTtttt	tacatttt	T
500mGy/h-2	4	11471009	Insertion	hetero	aaagttgt	aaagTTAT---ATTAttgt	+38	at4g21570	3UTR
500mGy/h-4	4	11494559	Complex	hetero	tagaGaGcgag	tagaCaCcgag	SBSx2	at4g21630	intron
500mGy/h-4	4	11541329	Insertion	homo	taaaTGgaaa	taaaGGACACTTTgaaa	+7(-2+9)	at4g21710	intron
500mGy/h-3	4	11934807	SBS	homo	atttTgaat	atttGgaat	T to G
500mGy/h-4	4	11987215	Complex	homo	atatGCcaag	atatCGcaag	SBSx2
500mGy/h-1	4	12162247	SBS	hetero	agaaCaagc	agaaGaagc	C to G	at4g23250	exon	Val994Leu
500mGy/h-2	4	12208833	Deletion	hetero	gcggTCtaaa	gcggtaaa	-2	at4g23370	intron
500mGy/h-2	4	12214569	SBS	hetero	cataAgtag	cataCgtag	A to C
100mGy/h-3	4	12248614	Deletion	hetero	acatAACATTATAacgt	acatacgt	-9	at4g23460	intron
Control-1	4	12526946	SBS	hetero	agggCtttg	agggAtttg	C to A	at4g24120	exon	Leu649Ile
500mGy/h-2	4	12537198	SBS	homo	aagcTtttt	aagcCtttt	T to C	at4g24150	intron
500mGy/h-4	4	12593824	Complex	homo	gtatGCttta	gtatTTttta	SBSx2
500mGy/h-4	4	12661383	SBS	homo	aacaCacat	aacaTacat	C to T	at4g24510	intron
100mGy/h-3	4	12746096	SBS	hetero	tttcTttca	tttcAttca	T to A	at4g24710	exon	Lys400Asn
100mGy/h-2	4	12801251	SBS	homo	aggtGgagg	aggtCgagg	G to C
500mGy/h-3	4	13213836	Deletion	homo	taatTTACtata	taattata	-4
500mGy/h-2	4	13413859	-1	hetero	tgttCacag	tgttacag	C	at4g26582	intron
500mGy/h-1	4	13592432	-1	homo	agaaGgtat	agaagtat	G	at4g27080	exon
500mGy/h-4	4	13753647	Deletion	hetero	aaaaACGTTAGaaga	aaaaaaga	-7	at4g27540	exon
100mGy/h-1	4	13792457	-1	homo	attaCttag	attattag	C	at4g27630	intron
500mGy/h-1	4	13812549	-1	homo	aatgAaaag	aatgaaag	A
500mGy/h-2	4	14198544	SBS	hetero	attcGaacc	attcTaacc	G to T
500mGy/h-2	4	14215532	SBS	hetero	agacTaatc	agacCaatc	T to C
500mGy/h-4	4	14231307	SBS	homo	actgTgtct	actgCgtct	T to C	at4g28820	exon	synonymous
500mGy/h-2	4	14265184	SBS	hetero	ttcaGactc	ttcaAactc	G to A	at4g28910	exon	Ser166Phe
500mGy/h-2	4	14468889	Deletion	hetero	gttaGCTTTCtcat	gttatcat	-6	at4g29410	intron
500mGy/h-1	4	14527504	SBS	homo	tagtAaaag	tagtCaaag	A to C
500mGy/h-4	4	14550271	SBS	homo	aataAatag	aataGatag	A to G
500mGy/h-3	4	14784898	SBS	homo	tgcaAaaac	tgcaGaaac	A to G
500mGy/h-2	4	14981975	SBS	hetero	ttaaAtttt	ttaaTtttt	A to T	at4g30750	exon	Phe57Ile
500mGy/h-2	4	15180523	Complex	hetero	caaaCGgaaa	caaaATgaaa	SBSx2	at4g31250	exon	Val266Phe, synonymous
500mGy/h-2	4	15489827	SBS	hetero	tggaTgtta	tggaGgtta	T to G
500mGy/h-3	4	15665784	-1	homo	tttaGcggt	tttacggt	G
100mGy/h-2	4	15794869	Deletion	homo	ttggTACA---TTGAtgga	ttggtgga	-23	at4g32730	exon
500mGy/h-3	4	15816827	SBS	homo	aattAaaat	aattCaaat	A to C
500mGy/h-2	4	16012338	Complex	hetero	tctcAGcgtc	tctcTAcgtc	SBSx2	at4g33200	exon	Ala272Val
500mGy/h-3	4	16049403	SBS	homo	atatCatta	atatAatta	C to A
500mGy/h-4	4	16060762	SBS	homo	tacaTcatt	tacaCcatt	T to C	at4g33330	exon	Asp419Gly
500mGy/h-3	4	16119448	SBS	homo	ttctCgatg	ttctTgatg	C to T	at4g33520	exon	synonymous
500mGy/h-1	4	16124887	-1	hetero	ctgcAtctt	ctgctctt	A	at4g33520	intron
500mGy/h-4	4	16139892	SBS	homo	tcagTgaag	tcagGgaag	T to G	at4g33580	intron
500mGy/h-4	4	16254029	Deletion	hetero	cttcATTT---TGAGagag	cttcagag	-14	at4g33905	3UTR
500mGy/h-3	4	16281940	SBS	homo	acggTtttc	acggCtttc	T to C
2uGy/h-3	4	16317729	+1	hetero	tgtgtttt	tgtgTtttt	T	at4g34060	intron
500mGy/h-2	4	16341635	Deletion	hetero	gtcaATCC---TCGTaaaa	gtcaaaaa	-19	at4g34120	intron
100mGy/h-4	4	16379425	SBS	hetero	aagaAgctg	aagaTgctg	A to T	at4g34210	exon	Glu141Asp
2uGy/h-4	4	16555610	SBS	homo	tcttCttgt	tcttTttgt	C to T	at4g34690	exon	synonymous
500mGy/h-2	4	16667881	SBS	hetero	ataaAaatg	ataaTaatg	A to T
500mGy/h-4	4	16818996	SBS	homo	atacTtttg	atacAtttg	T to A
500mGy/h-3	4	16976563	SBS	homo	gggtAggac	gggtGggac	A to G	at4g35830	exon	Leu243Pro
500mGy/h-1	4	16995933	Deletion	hetero	ttctAAAG---GCAAtctt	ttcttctt	-729
500mGy/h-2	4	17195951	SBS	hetero	tgtcAgcat	tgtcCgcat	A to C	at4g36390	exon	synonymous
500mGy/h-2	4	17196298	SBS	hetero	acttCttta	acttTttta	C to T	at4g36390	exon	Glu159Lys
500mGy/h-4	4	17319053	SBS	hetero	ttttTaccc	ttttAaccc	T to A
500mGy/h-2	4	17595685	Deletion	homo	acctTTTTTTCACgacc	acctgacc	-9
500mGy/h-1	4	17605946	-1	homo	gaacGgccc	gaacgccc	G	at4g37450	exon
500mGy/h-1	4	17615822	SBS	hetero	ggtgCttgt	ggtgGttgt	C to G
500mGy/h-2	4	17644771	Deletion	hetero	tattTGTTGAAGgggc	tattgggc	-8	at4g37550	exon
2uGy/h-4	4	17677408	SBS	homo	ttttAaaaa	ttttTaaaa	A to T
500mGy/h-3	4	17983321	Deletion	homo	tcttCAcatt	tcttcatt	-2	at4g38420	intron
100mGy/h-4	4	18037266	SBS	hetero	caacAcaaa	caacGcaaa	A to G	at4g38590	intron
500mGy/h-2	4	18129776	Deletion	hetero	aaaaATAA---CGCAatat	aaaaatat	-53
500mGy/h-3	4	18187196	Complex	homo	cttgTTCGtttgatcATTC…GATGaatg	cttgCACtttgatcTTTAaatg	-1(-4+3), -22(-26+4)	at4g39030	intron
500mGy/h-2	4	18385135	SBS	hetero	cagaGagtg	cagaAagtg	G to A	at4g39570	exon	Leu103Phe
500mGy/h-3	4	18457616	Deletion	homo	tataATtatt	tatatatt	-2
500mGy/h-1	4	18460354	SBS	hetero	atgtAaaat	atgtGaaat	A to G
500mGy/h-3	4	18473279	SBS	homo	atacAattt	atacGattt	A to G
500mGy/h-2	5	179874	SBS	hetero	gatgTaaag	gatgGaaag	T to G	at5g01440	exon	Val18Gly
500mGy/h-1	5	264667	Deletion	hetero	accgCAAACCCTTcggg	accgcggg	-9	at5g01712	exon
500mGy/h-2	5	303997	SBS	hetero	tcacTcaca	tcacGcaca	T to G	at5g01780	intron
500mGy/h-3	5	415843	SBS	hetero	tccaAaatg	tccaGaatg	A to G	at5g02100	exon	Lys397Glu
500mGy/h-4	5	631758	-1	hetero	ttgtAaaaa	ttgtaaaa	A	at5g02780	exon
500mGy/h-4	5	723697	SBS	homo	aaagCggtt	aaagTggtt	C to T
500mGy/h-3	5	767868	SBS	hetero	ataaGcgtt	ataaTcgtt	G to T	at5g03220	exon	Leu129Ile
500mGy/h-2	5	891738	SBS	hetero	tttgCtgga	tttgTtgga	C to T	at5g03540	exon	Ala309Val
500mGy/h-2	5	936360	SBS	hetero	tcatTatta	tcatCatta	T to C	at5g03650	intron
500mGy/h-4	5	964449	SBS	hetero	cagtTttct	cagtCttct	T to C	at5g03690	exon	synonymous
500mGy/h-4	5	1184187	+1	homo	ctacttta	ctacTttta	T	at5g04270	intron
500mGy/h-4	5	1210875	SBS	hetero	tcagTaagt	tcagCaagt	T to C	at5g04320	exon	Val177Ala
500mGy/h-1	5	1219649	Deletion	homo	tgttTTAA---TAAGataa	tgttAataa	-17(-18+1)
100mGy/h-4	5	1225247	SBS	homo	aaaaTctgc	aaaaCctgc	T to C	at5g04360	exon	Ser567Pro
500mGy/h-4	5	1229106	SBS	homo	taaaCcgga	taaaTcgga	C to T
100mGy/h-2	5	1376986	SBS	homo	aagtCataa	aagtTataa	C to T
500mGy/h-1	5	1404123	-1	homo	tagaTttca	tagattca	T
100mGy/h-3	5	1419863	SBS	hetero	caacAcaag	caacCcaag	A to C	at5g04870	exon	Cys5Trp
500mGy/h-1	5	1504617	Deletion	homo	catgAAGC---AAAAagca	catgagca	-12
500mGy/h-1	5	1630204	-1	hetero	ttacGccgc	ttacccgc	G	at5g05500	exon
500mGy/h-4	5	1670994	SBS	hetero	aactTtcta	aactCtcta	T to C
0.6mGy/h-2	5	1727851	SBS	hetero	tcttCgtca	tcttTgtca	C to T	at5g05750	exon	Ser86Leu
500mGy/h-1	5	1899708	-1	homo	ttcaGcaaa	ttcacaaa	G
500mGy/h-4	5	1921371	SBS	hetero	aatcAaaaa	aatcCaaaa	A to C	at5g06290	3UTR
100mGy/h-1	5	2062136	SBS	hetero	agtgActtt	agtgGcttt	A to G
500mGy/h-4	5	2162533	SBS	hetero	gaagGactc	gaagAactc	G to A	at5g06970	exon	Ser514Phe
500mGy/h-3	5	2256455	SBS	hetero	ctttAgata	ctttCgata	A to C
500mGy/h-2	5	2304108	SBS	homo	ttttTtact	ttttAtact	T to A
500mGy/h-2	5	2315330	SBS	homo	taaaTatag	taaaCatag	T to C
500mGy/h-2	5	2392518	SBS	homo	ggctTagat	ggctAagat	T to A	at5g07570	exon	stop_gained
100mGy/h-3	5	2509665	SBS	hetero	ggagAtgga	ggagGtgga	A to G	at5g07850	exon	Asp178Gly
100mGy/h-3	5	2510869	SBS	hetero	taatAtcaa	taatCtcaa	A to C
500mGy/h-4	5	2639164	SBS	hetero	gcttAttac	gcttCttac	A to C	at5g08200	intron
500mGy/h-2	5	2713104	-1	hetero	tgagTtttt	tgagtttt	T	at5g08415	5UTR
500mGy/h-2	5	2724387	Insertion	hetero	aacaGTaggt	aacaACCA---GAGAaggt	+29(-2+31)	at5g08440	exon
500mGy/h-2	5	2736825	SBS	hetero	gtacAactt	gtacGactt	A to G	at5g08470	exon	Gln171Arg
500mGy/h-1	5	2758759	SBS	hetero	gctaAttgc	gctaCttgc	A to C
500mGy/h-4	5	2780697	SBS	homo	gatgAtcta	gatgCtcta	A to C	at5g08580	3UTR
2uGy/h-1	5	2788768	SBS	hetero	gcccAtttc	gcccGtttc	A to G	at5g08600	exon	Ile614Val
500mGy/h-4	5	2805888	SBS	hetero	gattCcgcc	gattTcgcc	C to T
500mGy/h-4	5	2855449	Insertion	hetero	gcactcta	gcacTCTA---TATGtcta	+30	at5g08760	exon
500mGy/h-1	5	2866204	SBS	homo	ttatAttcc	ttatTttcc	A to T
500mGy/h-4	5	3055408	Complex	homo	tgttAgTagat	tgttgGagat	-1, SBS
500mGy/h-4	5	3107201	-1	hetero	atggAtttc	atggtttc	A	at5g09960	exon
100mGy/h-1	5	3363835	SBS	homo	gatcGatgc	gatcAatgc	G to A	at5g10630	exon	Asp540Asn
500mGy/h-3	5	3387776	-1	hetero	tgggAaaaa	tgggaaaa	A	at5g10720	exon
500mGy/h-1	5	3611973	SBS	homo	tttaCcatc	tttaGcatc	C to G	at5g11320	intron
500mGy/h-4	5	3682394	Complex	homo	tcaaGAGagtg	tcaaAGAagtg	SBSx3	at5g11510	exon	Glu387Arg
500mGy/h-2	5	3738684	-1	hetero	agatGgtct	agatgtct	G
500mGy/h-2	5	3778680	Deletion	hetero	agtgAATA---TGTAtggg	agtgtggg	-22	at5g11720	exon
500mGy/h-1	5	3797621	SBS	homo	ttttTtcat	ttttGtcat	T to G
500mGy/h-2	5	4118966	SBS	homo	tataCacat	tataGacat	C to G	at5g13000	intron
100mGy/h-1	5	4125984	SBS	homo	accaTggca	accaGggca	T to G	at5g13010	exon	Met551Arg
500mGy/h-4	5	4146706	-1	hetero	taagAAgagc	taagGgagc	-1(-2+1)	at5g13060	exon
500mGy/h-2	5	4318373	SBS	homo	tttgTttat	tttgGttat	T to G
500mGy/h-1	5	4331920	SBS	homo	ttttTtttt	ttttAtttt	T to A	at5g13480	5UTR
500mGy/h-2	5	4405337	SBS	homo	tgcgCatac	tgcgGatac	C to G	at5g13660	exon	His82Asp
500mGy/h-4	5	4452626	SBS	homo	tataAaaac	tataGaaac	A to G	at5g13800	intron
500mGy/h-3	5	4477842	-1	homo	catgAtcta	catgtcta	A	at5g13880	exon
500mGy/h-4	5	4551777	-1	hetero	ccggAaaac	ccggaaac	A	at5g14100	5UTR
500mGy/h-1	5	4680897	Complex	hetero	tacaCCaaat	tacaTAaaat	SBSx2	at5g14520	intron
100mGy/h-1	5	5052943	SBS	homo	ccagAgtta	ccagTgtta	A to T	at5g15540	exon	Ser842Thr
100mGy/h-3	5	5084658	-1	hetero	taaaTttgg	taaattgg	T
500mGy/h-3	5	5131477	SBS	homo	gatgAtaga	gatgGtaga	A to G	at5g15730	exon	Asp65Gly
500mGy/h-2	5	5299870	SBS	hetero	tgtcGagcc	tgtcAagcc	G to A	at5g16220	exon	Ser237Leu
500mGy/h-1	5	5322974	SBS	homo	agaaTtagt	agaaCtagt	T to C
500mGy/h-3	5	5784433	SBS	homo	taacCtgac	taacTtgac	C to T
500mGy/h-4	5	5861700	SBS	homo	gagaGaatg	gagaAaatg	G to A	at5g17760	exon	Ser201Phe
500mGy/h-2	5	5915785	Complex	homo	gtcggatAAtattaaga	gtcgTTgattattCAaaga	+2,-2,+2
500mGy/h-2	5	6006763	SBS	homo	aacgCattg	aacgAattg	C to A	at5g18170	exon	Ala82Glu
500mGy/h-2	5	6042945	SBS	hetero	tgaaAgggt	tgaaCgggt	A to C
100mGy/h-2	5	6394584	SBS	homo	tcatGttgg	tcatAttgg	G to A
500mGy/h-1	5	6477741	SBS	homo	acaaAaaaa	acaaCaaaa	A to C
500mGy/h-1	5	6512153	SBS	homo	ctaaCaagc	ctaaGaagc	C to G	at5g19330	intron
500mGy/h-2	5	7237565	SBS	homo	aaacAgctg	aaacGgctg	A to G
2uGy/h-1	5	7276936	SBS	homo	cataGatat	cataAatat	G to A
500mGy/h-3	5	7340290	Deletion	homo	tacaAGTT---ATTTaggc	tacaaggc	-12	at5g22140	exon
500mGy/h-2	5	7345317	Complex	hetero	tatctCttgt	tatcCTtTttgt	+2, SBS	at5g22150	intron
500mGy/h-2	5	7377575	SBS	homo	atccGggaa	atccCggaa	G to C	at5g22290	5UTR
500mGy/h-4	5	7377762	SBS	homo	taggTttta	taggCttta	T to C
500mGy/h-4	5	7377786	SBS	homo	taatGtttt	taatAtttt	G to A
500mGy/h-3	5	7487976	-1	homo	atctAaaca	atctaaca	A
100mGy/h-1	5	7726724	-1	homo	tgtaTttaa	tgtattaa	T
500mGy/h-2	5	7787969	Deletion	hetero	cagaCAAT---GCTGcatc	cagacatc	-693	at5g23150	exon
500mGy/h-4	5	7914896	SBS	homo	tttcAtaat	tttcTtaat	A to T
500mGy/h-4	5	8129018	SBS	homo	caagGttct	caagTttct	G to T	at5g24050	exon	Pro129Thr
500mGy/h-3	5	8141753	SBS	homo	gagtGtcgg	gagtCtcgg	G to C
500mGy/h-1	5	8161058	SBS	homo	ttggGttgc	ttggCttgc	G to C
500mGy/h-1	5	8198022	SBS	homo	aggaAttct	aggaTttct	A to T
500mGy/h-1	5	8236870	SBS	hetero	attgGcacc	attgCcacc	G to C	at5g24260	exon	Ala177Gly
500mGy/h-3	5	8237490	SBS	hetero	tgaaTctca	tgaaGctca	T to G	at5g24260	exon	Arg107Ser
500mGy/h-2	5	8262956	Deletion	hetero	tctcTCCTCAATTacaa	tctcacaa	-9
500mGy/h-4	5	8368556	-1	homo	tagtGgcgg	tagtgcgg	G	at5g24500	exon
500mGy/h-2	5	8398275	-1	hetero	aggtAaacc	aggtaacc	A
Control-4	5	8409441	SBS	homo	ttgaAtcca	ttgaGtcca	A to G
500mGy/h-4	5	8449119	Deletion	homo	cttgTTTCGACtctt	cttgtctt	-7	at5g24670	intron
500mGy/h-2	5	8488611	SBS	hetero	atggGagga	atggTagga	G to T	at5g24740	intron
500mGy/h-2	5	8491120	SBS	hetero	agccCtagt	agccGtagt	C to G	at5g24750	exon	Arg483Thr
500mGy/h-4	5	8504008	SBS	homo	tatcAggtg	tatcGggtg	A to G	at5g24775		transposon
500mGy/h-3	5	8583915	SBS	hetero	gatgTatag	gatgAatag	T to A
500mGy/h-3	5	8601847	Complex	hetero	gcagGGACAATTCattttttAAAGttag	gcagatttttGtttag	-9, +1, -4	at5g24960	intron
500mGy/h-2	5	8694976	SBS	hetero	ctttGgaat	ctttCgaat	G to C	at5g25180	exon	Pro382Arg
500mGy/h-2	5	8790221	SBS	homo	acccAtgag	acccTtgag	A to T
500mGy/h-1	5	8909622	SBS	hetero	ttctCgtaa	ttctAgtaa	C to A	at5g25590	exon	stop_gained
500mGy/h-3	5	8952074	Deletion	homo	agaaACAG---AAACaagg	agaaaagg	-32	at5g25752	exon
500mGy/h-4	5	8956563	-1	homo	gcagAtgag	gcagtgag	A
500mGy/h-3	5	9036595	SBS	homo	tgaaCacat	tgaaGacat	C to G	at5g25900	intron
500mGy/h-1	5	9123474	SBS	hetero	atttTagtt	atttAagtt	T to A	at5g26120	intron
2uGy/h-4	5	9182772	SBS	hetero	atatTtttt	atatAtttt	T to A
100mGy/h-3	5	9219247	-1	hetero	ttgaTttat	ttgattat	T
500mGy/h-1	5	9253226	-1	homo	tcaaGctgc	tcaactgc	G	at5g26350		transposon
100mGy/h-2	5	9582866	Deletion	hetero	taatGTAAaaag	taataaag	-4
500mGy/h-3	5	9626853	SBS	homo	agtaGagat	agtaAagat	G to A
500mGy/h-3	5	9899502	Complex	homo	caacTttttAaaaa	caacttttGaaaa	-1, SBS
500mGy/h-4	5	9929872	SBS	homo	ggacGcaga	ggacAcaga	G to A	at5g27905		transposon
500mGy/h-2	5	9970126	SBS	hetero	gactAtgaa	gactGtgaa	A to G
100mGy/h-2	5	10028027	SBS	hetero	gtgtGttac	gtgtAttac	G to A	at5g28020	exon	synonymous
100mGy/h-4	5	10047958	SBS	homo	tataAgatt	tataGgatt	A to G
2uGy/h-1	5	10169034	SBS	hetero	ccatCagtg	ccatTagtg	C to T	at5g28190	exon	Asp499Asn
500mGy/h-4	5	10176987	Complex	homo	tatgTATAACtaataTTGtaaa	tatgtaatataaa	-6, -3
100mGy/h-1	5	10261833	SBS	homo	agttCctct	agttTctct	C to T	at5g28280		pseudogene
100mGy/h-4	5	10301832	Deletion	homo	taatTTTCTCTTCCattt	taatattt	-10	at5g28310	exon
100mGy/h-4	5	10348327	Deletion	homo	aaatGGAAGAGAAAatta	aaatatta	-10
100mGy/h-1	5	10449592	-1	homo	taatAaata	taataata	A
500mGy/h-3	5	10485276	SBS	hetero	agtgAatta	agtgTatta	A to T
500mGy/h-4	5	10566124	SBS	homo	tgaaTtttt	tgaaGtttt	T to G
500mGy/h-3	5	10695708	SBS	homo	ttttGattt	ttttTattt	G to T
500mGy/h-3	5	10707462	SBS	homo	aacaAataa	aacaTataa	A to T	at5g28673		transposon
500mGy/h-2	5	10736160	SBS	homo	tagaCatat	tagaTatat	C to T
100mGy/h-4	5	10826519	SBS	hetero	aacgGctga	aacgActga	G to A	at5g28810	exon	Ala543Thr
100mGy/h-2	5	10921351	SBS	homo	cattAgata	cattGgata	A to G
500mGy/h-3	5	11042552	-1	homo	aaggTtcct	aaggtcct	T	at5g29020		transposon
500mGy/h-4	5	11117251	SBS	hetero	ctatTtgac	ctatGtgac	T to G
500mGy/h-4	5	11134168	SBS	homo	actaActac	actaTctac	A to T
500mGy/h-1	5	11344251	SBS	hetero	agtgGaccg	agtgAaccg	G to A	at5g30102		transposon
Control-3	5	11367132	+1	hetero	acttaaaa	acttAaaaa	A
500mGy/h-2	5	11403319	Deletion	hetero	tcgaGCATTCATtgat	tcgaAGCGGtgat	-3(-8+5)	at5g30762		transposon
500mGy/h-2	5	11539834	-1	homo	aaacAatca	aaacatca	A
500mGy/h-2	5	11591115	Deletion	hetero	tcaaATCTattc	tcaaATCTattc	-4	at5g30480		transposon
100mGy/h-3	5	11636387	SBS	homo	cttcGatgt	cttcAatgt	G to A	at5g30520	exon	synonymous
500mGy/h-2	5	11773678	SBS	homo	atttCagac	atttTagac	C to T
Control-4	5	11777330	SBS	hetero	acccCtgca	acccTtgca	C to T
100mGy/h-2	5	11835219	SBS	hetero	gacaGttga	gacaTttga	G to T	at5g32179		transposon
500mGy/h-3	5	12019334	SBS	hetero	cagaGaaag	cagaAaaag	G to A	at5g32406		transposon
500mGy/h-4	5	12076828	SBS	homo	ctatCaatc	ctatAaatc	C to A
500mGy/h-4	5	12114696	SBS	homo	aaaaTttac	aaaaCttac	T to C
500mGy/h-2	5	12199798	SBS	homo	tcgtAaatt	tcgtTaatt	A to T
0.6mGy/h-1	5	12216823	SBS	homo	cagaCaaac	cagaTaaac	C to T	at5g32580		transposon
500mGy/h-4	5	12307503	SBS	homo	gaaaCaaat	gaaaGaaat	C to G
100mGy/h-1	5	12389560	SBS	homo	actaCatta	actaTatta	C to T	at5g32690		pseudogene
500mGy/h-4	5	12474851	SBS	homo	gtagGgaac	gtagCgaac	G to C	at5g33226		transposon
500mGy/h-1	5	12589394	SBS	hetero	aactCagaa	aactTagaa	C to T	at5g33320	intron
500mGy/h-1	5	12592850	SBS	homo	aaagCagca	aaagTagca	C to T	at5g33330	exon	Cys16Tyr
2uGy/h-1	5	12641914	SBS	homo	tgagCgaca	tgagTgaca	C to T	at5g33388		transposon
500mGy/h-4	5	12696089	SBS	homo	ttgaTtgtc	ttgaGtgtc	T to G
500mGy/h-2	5	12710062	SBS	homo	tttcAcaag	tttcGcaag	A to G	at5g33422		transposon
500mGy/h-1	5	12726364	Complex	hetero	tgatGtGatta	tgatTtTatta	SBSx2	at5g33428		transposon
500mGy/h-4	5	12774588	SBS	hetero	aggaGgggt	aggaCgggt	G to C	at5g33624		transposon
500mGy/h-3	5	12915379	Deletion	homo	tgatATTC---AGAAatgg	tgatatgg	-22
500mGy/h-4	5	12928226	SBS	hetero	tctgAaaaa	tctgTaaaa	A to T
500mGy/h-1	5	13090964	SBS	hetero	cataTcacc	cataGcacc	T to G	at5g34851		transposon
500mGy/h-3	5	13092828	SBS	homo	taatGatat	taatTatat	G to T
500mGy/h-4	5	13150886	SBS	homo	agaaGaggg	agaaTaggg	G to T	at5g34863		transposon
500mGy/h-3	5	13183457	Complex	homo	aggcGAgttg	aggcATgttg	SBSx2	at5g34860		transposon
500mGy/h-4	5	13215578	SBS	hetero	tctaTgtca	tctaAgtca	T to A	at5g34900		transposon
500mGy/h-1	5	13246743	SBS	hetero	cgaaTgcaa	cgaaCgcaa	T to C	at5g34960		transposon
500mGy/h-4	5	13307762	SBS	homo	agctCaatc	agctAaatc	C to A
500mGy/h-2	5	13311871	Insertion	homo	aaatCatca	aaatTATT---GTATatca	+54(-1+55)
2uGy/h-2	5	13353105	SBS	hetero	catcCcatg	catcTcatg	C to T	at5g35076		transposon
500mGy/h-1	5	13371532	SBS	homo	atgcGtaag	atgcTtaag	G to T
2uGy/h-3	5	13560815	SBS	hetero	taatCgcaa	taatTgcaa	C to T
100mGy/h-4	5	13719876	SBS	hetero	tcaaGccaa	tcaaAccaa	G to A
500mGy/h-4	5	13815398	Deletion	hetero	tcccAAAT---GATGaaac	tcccaaac	-11
500mGy/h-1	5	13918512	-1	hetero	aatcAtata	aatctata	A
100mGy/h-1	5	13979365	SBS	homo	cggtTtgca	cggtAtgca	T to A	at5g35802		transposon
500mGy/h-1	5	14215628	SBS	hetero	accaCggga	accaGggga	C to G
500mGy/h-4	5	14237831	Deletion	homo	ggacGAAG---ATTGggaa	ggacggaa	-12	at5g36170	exon
500mGy/h-4	5	14272787	Complex	hetero	acatGaaGgtta	acatTaaTgtta	SBSx2	at5g36228	3UTR
500mGy/h-3	5	14571433	Deletion	homo	gattTTTG---TATAtttg	gatttttg	-22	at5g36930	exon
500mGy/h-3	5	14666685	SBS	hetero	ttctAttac	ttctCttac	A to C
500mGy/h-4	5	14774231	SBS	hetero	atgtGcaga	atgtAcaga	G to A	at5g37310	intron
500mGy/h-2	5	14838742	Deletion	hetero	atcaGGacaa	atcaacaa	-2
500mGy/h-2	5	14859896	Deletion	hetero	acagGTTCGTTttcc	acagttcc	-7	at5g37460	exon
500mGy/h-2	5	15002659	SBS	hetero	aataAagtg	aataTagtg	A to T
500mGy/h-4	5	15048339	SBS	homo	aataAgtag	aataTgtag	A to T
2uGy/h-2	5	15071678	Deletion	hetero	agatAAAAaaaa	agataaaa	-4
500mGy/h-3	5	15073459	SBS	homo	ttttTttta	ttttGttta	T to G
Control-1	5	15125469	SBS	hetero	ggtaAtacc	ggtaTtacc	A to T
500mGy/h-1	5	15244157	SBS	hetero	gtgcGgcaa	gtgcAgcaa	G to A	at5g38192		transposon
500mGy/h-4	5	15299175	SBS	hetero	tcctCtgat	tcctGtgat	C to G	at5g38285		transposon
500mGy/h-2	5	15436173	SBS	hetero	gtgtTttgt	gtgtCttgt	T to C
2uGy/h-3	5	15493861	SBS	homo	cagaCggtc	cagaTggtc	C to T	at5g38705		transposon
100mGy/h-1	5	15516485	SBS	homo	ctgaTactc	ctgaGactc	T to G
500mGy/h-1	5	15541969	Deletion	hetero	aacaTAGtatt	aacatatt	-3
500mGy/h-1	5	15592421	SBS	hetero	aaacCaaaa	aaacGaaaa	C to G
500mGy/h-3	5	15717829	-1	homo	aaaaATAaaag	aaaaTTaaag	-1(-3+2)
500mGy/h-1	5	15750610	SBS	hetero	aaaaAgctt	aaaaTgctt	A to T
500mGy/h-4	5	15982657	-1	hetero	atatAaaaa	atataaaa	A	at5g39920	intron
500mGy/h-3	5	15999276	Complex	homo	gaaaAtgcgcGtgca	gaaaTtgcgcTtgca	SBSx2	at5g39970	exon	Lys303Asn, synonymous
0.6mGy/h-1	5	16026401	SBS	homo	cagtGtaag	cagtCtaag	G to C	at5g40030	exon	Val59Leu
500mGy/h-3	5	16085830	SBS	homo	atctGacat	atctAacat	G to A	at5g40250	5UTR
500mGy/h-1	5	16132992	SBS	hetero	tcgaAgatt	tcgaGgatt	A to G	at5g40340	exon	synonymous
Control-4	5	16134752	-1	hetero	actaTttac	actattac	T	at5g40340	intron
500mGy/h-1	5	16351262	-1	hetero	cagtAaaag	cagtaaag	A	at5g40820	intron
500mGy/h-1	5	16562212	SBS	homo	ttctCatgg	ttctTatgg	C to T	at5g41380	exon	Glu281Lys
100mGy/h-3	5	16571605	Deletion	homo	agagTGGA---TTTTtact	agagtact	-12
500mGy/h-4	5	16662045	SBS	hetero	gataTtctg	gataGtctg	T to G
Control-4	5	16694237	SBS	hetero	attaGagaa	attaAagaa	G to A	at5g41750	exon	Arg64Lys
Control-4	5	16694274	SBS	hetero	agaaGtacg	agaaTtacg	G to T	at5g41750	exon	Lys76Asn
500mGy/h-1	5	16765925	SBS	hetero	tccaTgaat	tccaCgaat	T to C	at5g41890	intron
100mGy/h-4	5	16809800	SBS	homo	aataAgaaa	aataCgaaa	A to C	at5g42020	intron
500mGy/h-4	5	16823613	Complex	hetero	atggGAacacta	atggacATACAacta	-2, +5	at5g42080	exon
500mGy/h-2	5	16890846	SBS	hetero	gcacAgccc	gcacGgccc	A to G	at5g42240	exon	Gln446Arg
100mGy/h-1	5	16935622	SBS	homo	aaaaTaaat	aaaaGaaat	T to G
500mGy/h-2	5	16945021	SBS	hetero	tcaaCcggt	tcaaTcggt	C to T
500mGy/h-2	5	17021474	SBS	hetero	tcttTccct	tcttAccct	T to A	at5g42570	exon	synonymous
500mGy/h-2	5	17024890	-1	hetero	agtcTttgt	agtcttgt	T	at5g42580	exon
100mGy/h-3	5	17115780	SBS	hetero	ttcaCtaat	ttcaGtaat	C to G
500mGy/h-3	5	17144906	Deletion	hetero	atagATttcg	atagttcg	-2
500mGy/h-4	5	17160659	SBS	hetero	acgaCcaac	acgaAcaac	C to A	at5g42790	exon	Gly106Val
500mGy/h-4	5	17162406	SBS	homo	tacgAttag	tacgGttag	A to G
500mGy/h-4	5	17191222	SBS	homo	caaaCatcc	caaaGatcc	C to G
500mGy/h-4	5	17228944	SBS	hetero	attcTgaga	attcGgaga	T to G	at5g42950	exon	synonymous
500mGy/h-4	5	17231091	-1	homo	ttcaTtgta	ttcatgta	T	at5g42950	3UTR
500mGy/h-4	5	17295987	Deletion	hetero	acggCGGC---ACAAcagc	acggcagc	-21	at5g43090	exon
500mGy/h-4	5	17340571	SBS	homo	ttctTcttt	ttctCcttt	T to C	at5g43190	exon	Glu314Gly
100mGy/h-3	5	17466098	SBS	homo	aaacCactt	aaacAactt	C to A	at5g43470	exon	synonymous
500mGy/h-2	5	17490324	SBS	hetero	gaatCagag	gaatGagag	C to G	at5g43530	exon	stop_gained
500mGy/h-2	5	17579579	SBS	hetero	catcTagta	catcGagta	T to G
500mGy/h-2	5	17594103	SBS	hetero	tttgAgaaa	tttgTgaaa	A to T
100mGy/h-3	5	17702139	SBS	hetero	atgaTaata	atgaAaata	T to A	at5g44000	3UTR
100mGy/h-2	5	17868502	SBS	homo	acggCtcag	acggTtcag	C to T
500mGy/h-3	5	17873817	SBS	homo	cagaAagag	cagaTagag	A to T
500mGy/h-3	5	17903222	-1	hetero	atggTgttg	atgggttg	T	at5g44417		pseudogene
500mGy/h-2	5	18034770	SBS	hetero	ccgtTgagt	ccgtGgagt	T to G	at5g44700	exon	Asn709His
500mGy/h-4	5	18189486	SBS	hetero	aatgCatga	aatgTatga	C to T
500mGy/h-2	5	18194189	SBS	hetero	gttcTgtgg	gttcGgtgg	T to G
500mGy/h-3	5	18199081	SBS	hetero	ttggAaaac	ttggTaaac	A to T	at5g45085		transposon
500mGy/h-2	5	18351219	SBS	hetero	agttCtact	agttGtact	C to G	at5g45290	exon	Arg267Thr
500mGy/h-2	5	18513675	SBS	homo	atccGgtta	atccAgtta	G to A	at5g45650	exon	Arg741Trp
500mGy/h-2	5	18539479	-1	hetero	attaTtaat	attataat	T
500mGy/h-2	5	18643731	-1	hetero	aaatAaaag	aaataaag	A
500mGy/h-2	5	18788734	SBS	homo	gagaCtatc	gagaTtatc	C to T	at5g46320	exon	Ser52Asn
500mGy/h-2	5	18964088	SBS	hetero	atttGctac	atttTctac	G to T	at5g46730	exon	Cys20Phe
500mGy/h-3	5	18992471	-1	homo	ttaaCccca	ttaaccca	C	at5g46810	intron
0.6mGy/h-2	5	19120543	-1	hetero	agatAaaaa	agataaaa	A	at5g47070	5UTR
500mGy/h-4	5	19184025	-1	hetero	cgagAagtt	cgagagtt	A	at5g47240	intron
500mGy/h-3	5	19368662	SBS	hetero	atcaAagaa	atcaGagaa	A to G	at5g47820	intron
500mGy/h-2	5	19488898	SBS	hetero	ttgcAttca	ttgcTttca	A to T
2uGy/h-4	5	19530263	SBS	homo	gatcAatgg	gatcCatgg	A to C	at5g48160	5UTR
100mGy/h-4	5	19531381	SBS	homo	tataTaatg	tataGaatg	T to G
500mGy/h-1	5	19537621	+1	hetero	gctgaaaa	gctgTaaaa	T
500mGy/h-4	5	19542124	SBS	homo	gttaTcaat	gttaAcaat	T to A	at5g48180	exon	Asp47Val
500mGy/h-4	5	19547888	-1	hetero	aatcAaaat	aatcaaat	A
500mGy/h-2	5	19556560	SBS	hetero	gataTgcaa	gataAgcaa	T to A
500mGy/h-3	5	19629509	SBS	hetero	tgacAatta	tgacGatta	A to G
500mGy/h-1	5	19652162	SBS	hetero	tctcAattt	tctcTattt	A to T
500mGy/h-1	5	19697260	SBS	homo	agaaGaaga	agaaAaaga	G to A	at5g48580	exon	synonymous
500mGy/h-3	5	19755317	Complex	hetero	agttCCatca	agttATatca	SBSx2	at5g48710	exon	stop_gained
500mGy/h-3	5	19826991	SBS	homo	gtagTgaat	gtagGgaat	T to G	at5g48900	intron
500mGy/h-2	5	19887121	Deletion	hetero	tataGGAAGttgt	tatattgt	-5	at5g49060	exon
500mGy/h-2	5	19916960	Complex	hetero	gtatACAATCCCAacGgccc	gtatacCgccc	-9, SBS	at5g49138	exon
500mGy/h-4	5	20021438	Complex	homo	ttttGAtaat	ttttTTtaat	SBSx2
500mGy/h-2	5	20066871	Deletion	hetero	ttctCCGA---TTCCccat	ttctccat	-33	at5g49470	exon
500mGy/h-3	5	20090924	SBS	homo	catcAacaa	catcTacaa	A to T	at5g49520	exon	Gln12Leu
500mGy/h-1	5	20192645	Deletion	homo	ccaaGCttcc	ccaattcc	-2	at5g49700	exon
500mGy/h-2	5	20279394	SBS	hetero	taaaAttaa	taaaGttaa	A to G
500mGy/h-2	5	20285942	Deletion	hetero	ctgaAGGATgtca	ctgagtca	-5	at5g49880	exon
500mGy/h-2	5	20285974	SBS	hetero	aaatAgaac	aaatTgaac	A to T	at5g49880	exon	synonymous
500mGy/h-4	5	20381489	Deletion	hetero	atttTGagca	atttagca	-2
500mGy/h-1	5	20472352	SBS	hetero	aagtTataa	aagtAataa	T to A
500mGy/h-2	5	20533845	SBS	hetero	atgaTtcct	atgaCtcct	T to C
500mGy/h-4	5	20682450	Complex	hetero	ttatAtttAagac	ttatTtttGagac	SBSx2
500mGy/h-2	5	20837039	SBS	hetero	gaaaCacta	gaaaGacta	C to G	at5g51270	exon	Val303Leu
500mGy/h-1	5	20909532	SBS	hetero	ttgtGcatg	ttgtCcatg	G to C
500mGy/h-4	5	21125124	SBS	homo	gcaaTtttg	gcaaCtttg	T to C
500mGy/h-4	5	21254958	SBS	homo	ttgcTccaa	ttgcAccaa	T to A	at5g52350	exon	synonymous
500mGy/h-2	5	21276844	Complex	hetero	acagAgCtgga	acagGgTtgga	SBSx2	at5g52410	exon	Glu201Gly, synonymous
500mGy/h-3	5	21353099	SBS	homo	cgctCtcaa	cgctGtcaa	C to G	at5g52640	exon	synonymous
Control-4	5	21501069	SBS	homo	tttgCatct	tttgTatct	C to T	at5g53020	exon	His362Tyr
500mGy/h-2	5	21505195	Deletion	hetero	aatgAATC---TGACgata	aatggata	-1166	at5g53030	exon
100mGy/h-4	5	21788262	SBS	homo	tattGatga	tattTatga	G to T
500mGy/h-4	5	21860578	SBS	homo	agacAgaat	agacCgaat	A to C	at5g53840	exon	Leu32Arg
500mGy/h-2	5	22407577	SBS	homo	tattAtttg	tattGtttg	A to G	at5g55250	3UTR
500mGy/h-4	5	22478657	Deletion	homo	tacaCGTA---TCTTccaa	tacaccaa	-31
500mGy/h-2	5	22601691	Deletion	hetero	acatCAGA---TAGTgttt	acatgttt	-154	at5g55840	3UTR
500mGy/h-4	5	22718316	Deletion	homo	ctatATAT---GATCgata	ctatTTAT---AATAgata	-5(-27+22)
500mGy/h-1	5	22784728	SBS	hetero	cttgTaaaa	cttgCaaaa	T to C	at5g56280	intron
500mGy/h-4	5	22824812	SBS	hetero	tacgAgtat	tacgCgtat	A to C	at5g56360	intron
500mGy/h-3	5	22877739	Deletion	homo	tcctAGTA---ACAAagta	tcctagta	-45
500mGy/h-1	5	22966918	-1	hetero	atttGgttg	atttgttg	G
500mGy/h-3	5	22969295	Insertion	hetero	acacgtgt	acacGTgtgt	+2	at5g56790	intron
500mGy/h-1	5	22979186	Deletion	homo	ggtaATTGTGagac	ggtaagac	-6
0.6mGy/h-4	5	23016626	SBS	hetero	gtagAattt	gtagGattt	A to G
500mGy/h-4	5	23203879	SBS	homo	tcatGgtgg	tcatTgtgg	G to T
500mGy/h-1	5	23299744	SBS	homo	tataTtatc	tataGtatc	T to G
500mGy/h-1	5	23400729	Complex	hetero	gtgaTGAAGATGGtgaagtgTaAgaag	gtgatgaagtgaTgaag	-9,-1,SBS	at5g57760	exon
100mGy/h-2	5	23451993	SBS	homo	aaagCtcat	aaagGtcat	C to G	at5g57910	intron
500mGy/h-2	5	23508808	-1	hetero	tcttAactt	tcttactt	A	at5g58100	intron
500mGy/h-3	5	23609183	SBS	homo	tttgGgaat	tttgAgaat	G to A
500mGy/h-1	5	23639364	-1	homo	acaaTttta	acaattta	T	at5g58470	intron
500mGy/h-3	5	23662684	SBS	homo	acctTttat	acctAttat	T to A
500mGy/h-3	5	23663714	SBS	homo	tatcCtcaa	tatcAtcaa	C to A	at5g58540	exon	Leu80Ile
500mGy/h-2	5	23760712	SBS	hetero	gcaaAcata	gcaaGcata	A to G	at5g58840	exon	Asn388Ser
500mGy/h-4	5	23897472	Deletion	homo	caaaTATA---TTGGtgcg	caaatgcg	-11
500mGy/h-3	5	23948490	SBS	homo	atttGatgt	atttCatgt	G to C
0.6mGy/h-2	5	24087343	SBS	homo	acatGtagc	acatAtagc	G to A
500mGy/h-1	5	24172128	SBS	hetero	cctcTcctc	cctcAcctc	T to A	at5g60030	exon	Glu278Val
0.6mGy/h-1	5	24211837	Insertion	hetero	gatggaga	gatgGAgaga	+2
2uGy/h-1	5	24259885	SBS	hetero	tgaaGctta	tgaaCctta	G to C	at5g60270	3UTR
500mGy/h-4	5	24338160	SBS	hetero	atatCatcc	atatAatcc	C to A	at5g60540	intron
500mGy/h-1	5	24410863	SBS	hetero	gaaaAaaca	gaaaTaaca	A to T	at5g60710	3UTR
500mGy/h-4	5	24489192	-1	homo	tgacTtttc	tgactttc	T	at5g60880	exon
500mGy/h-4	5	24529589	SBS	hetero	gaatCtaac	gaatTtaac	C to T	at5g60960	exon	Asp134Asn
500mGy/h-4	5	24595519	SBS	homo	tctaGtagt	tctaCtagt	G to C	at5g61140	intron
500mGy/h-2	5	24654089	SBS	homo	aatcAtaaa	aatcGtaaa	A to G	at5g61310	intron
500mGy/h-1	5	24687723	Complex	hetero	caaaaaaatAAAGCGctcc	caaaACCTATATATACTTTAGATTaaaatctcc	+20, -6
500mGy/h-2	5	24740820	Deletion	homo	aatgGCCCCATTgaca	aatggaca	-8	at5g61520	exon
500mGy/h-4	5	24786296	-1	hetero	attaCaata	attaaata	C
500mGy/h-2	5	24931453	-1	homo	cttgAaaaa	cttgaaaa	A	at5g62070	intron
500mGy/h-2	5	25027281	+1	hetero	aaacccca	aaacAccca	A	at5g62310	exon
500mGy/h-2	5	25130674	SBS	homo	gatgTggta	gatgCggta	T to C	at5g62600	intron
500mGy/h-1	5	25132111	Complex	homo	ctcaGAAA---CTGCtaTgcAtaag	ctcataTgcAtaag	-39, SBSx2	at5g62600	intron
500mGy/h-2	5	25169296	SBS	hetero	ttcaTttgc	ttcaCttgc	T to C
500mGy/h-3	5	25477450	SBS	homo	aacaCgtgg	aacaTgtgg	C to T
500mGy/h-3	5	25500422	-1	homo	aagaTttct	aagattct	T	at5g63710	intron
500mGy/h-2	5	25526534	SBS	homo	ttcaTtaaa	ttcaGtaaa	T to G	at5g63780	3UTR
500mGy/h-1	5	25576033	SBS	homo	atctTatca	atctAatca	T to A	at5g63920	intron
500mGy/h-2	5	25578089	SBS	hetero	atatGatac	atatAatac	G to A	at5g63920	intron
500mGy/h-3	5	25601605	SBS	homo	gcgtGtttt	gcgtAtttt	G to A	at5g63960	intron
500mGy/h-2	5	25812553	Deletion	hetero	caaaACCATattc	caaaattc	-5	at5g64570	intron
500mGy/h-2	5	25839464	SBS	homo	gggtTgaag	gggtCgaag	T to C	at5g64650	3UTR
500mGy/h-3	5	25975704	-1	hetero	atacAatct	atacatct	A	at5g65020	exon
500mGy/h-1	5	25991398	Deletion	homo	tttgGTTT---TAGTgttt	tttggttt	-23
100mGy/h-2	5	26060395	Complex	hetero	aaggTATG---GGACtgCgttg	aaggGtgTgttg	-30, SBSx2	at5g65210	exon
500mGy/h-2	5	26121010	SBS	homo	acgtGtgag	acgtAtgag	G to A
500mGy/h-1	5	26162691	SBS	homo	gagtCttcg	gagtTttcg	C to T	at5g65460	exon	Asp1044Asn
500mGy/h-3	5	26269594	SBS	homo	cagtAagaa	cagtCagaa	A to C	at5g65690	3UTR
500mGy/h-2	5	26312620	Deletion	hetero	aaatGCgcgc	aaatgcgc	-2	at5g65780	exon
500mGy/h-4	5	26503955	SBS	homo	agaaAtatg	agaaGtatg	A to G
500mGy/h-2	5	26612783	SBS	homo	cactGaaat	cactAaaat	G to A	at5g66670	5UTR
100mGy/h-2	5	26701720	SBS	homo	acatGagca	acatAagca	G to A	at5g66860	intron
500mGy/h-3	5	26749844	SBS	homo	aaagTtttc	aaagGtttc	T to G
500mGy/h-1	5	26810978	SBS	hetero	atatAtttt	atatTtttt	A to T
500mGy/h-2	5	26882196	SBS	homo	ggtaAaact	ggtaCaact	A to C	at5g67380	exon	Phe252Leu
100mGy/h-3	5	26919513	SBS	hetero	ttcgTcggt	ttcgAcggt	T to A	at5g67450	exon	Thr123Ser
Control-8	1	16625	Deletion	hetero	taaaTGAG---TGAGtgag	taaatgag	-12
100mGy/h-5	1	146800	SBS	hetero	cttaAttat	cttaGttat	A to G
500mGy/h-5	1	248751	SBS	homo	tctaAtagt	tctaTtagt	A to T
500mGy/h-7	1	271082	Complex	hetero	gctcCTccgc	gctcTGccgc	SBSx2	at1g01730	exon	Pro27Leu
500mGy/h-7	1	346116	SBS	homo	ccctTcttc	ccctActtc	T to A	at1g02000	exon	Phe22Tyr
500mGy/h-6	1	463600	SBS	hetero	gatcTgaaa	gatcCgaaa	T to C	at1g02330	5UTR
500mGy/h-5	1	884618	SBS	hetero	tgagGaggc	tgagTaggc	G to T	at1g03540	exon	Arg279Ser
500mGy/h-6	1	995412	SBS	hetero	tttaTcgaa	tttaAcgaa	T to A	at1g03905	exon	Ser231Thr
100mGy/h-5	1	1222945	Deletion	hetero	atcgAAAT---TGATaaat	atcgaaat	-30	at1g04500	exon
0.6mGy/h-6	1	1236786	Deletion	hetero	ttaaTCCT---TTATtcac	ttaatcac	-45
500mGy/h-5	1	1274531	-1	homo	cttcAaaaa	cttcaaaa	A
500mGy/h-7	1	1283786	SBS	homo	agaaAtatt	agaaGtatt	A to G	at1g04620	intron
500mGy/h-7	1	1310390	-1	homo	acacTttta	acacttta	T
500mGy/h-7	1	1480158	SBS	homo	atacAtacg	atacGtacg	A to G
100mGy/h-6	1	1544393	SBS	homo	ttttCtttt	ttttAtttt	C to A
500mGy/h-5	1	1654293	SBS	hetero	agacGgcgg	agacAgcgg	G to A	at1g05570	exon	Arg751Cys
500mGy/h-6	1	1742742	Complex	hetero	atacaaaaaaGtata	atacAaaaaaaAtata	+1, SBS
500mGy/h-8	1	1755323	Insertion	hetero	tttgagct	tttgAGCT---GAGTagct	+11	at1g05830	intron
100mGy/h-8	1	1758782	SBS	hetero	tggaGcttg	tggaCcttg	G to C	at1g05830	exon	Ala750Pro
500mGy/h-5	1	1761265	-1	hetero	agagTttgt	agagttgt	T	at1g05830	intron
500mGy/h-7	1	1805105	-1	hetero	atcaCctat	atcactat	C	at1g05950	exon
500mGy/h-7	1	1827720	SBS	hetero	aacaAacat	aacaGacat	A to G	at1g06030	intron
500mGy/h-6	1	2069150	-1	homo	agttGggac	agttggac	G	at1g06730	exon
500mGy/h-5	1	2162493	Deletion	hetero	aaagCGAGAtgat	aaagtgat	-5	at1g07040	exon
500mGy/h-5	1	2204821	SBS	homo	aaccGgcga	aaccAgcga	G to A	at1g07180	exon	synonymous
500mGy/h-6	1	2340184	SBS	homo	gataTtttt	gataAtttt	T to A
500mGy/h-5	1	2626937	Complex	hetero	aactAtacAatca	aactTtacTatca	SBSx2	at1g08320	intron
500mGy/h-7	1	2658861	Deletion	hetero	gaagAATT---GAATtttt	gaagtttt	-209	at1g08430	exon
500mGy/h-5	1	2676139	-1	hetero	tctcAaaag	tctcaaag	A	at1g08465	intron
500mGy/h-7	1	2895484	SBS	homo	ctgaAtccg	ctgaCtccg	A to C	at1g09010	exon	Asp870Glu
500mGy/h-8	1	2952696	SBS	hetero	acatTgatt	acatCgatt	T to C
500mGy/h-6	1	3287474	SBS	homo	agaaAagtt	agaaTagtt	A to T
500mGy/h-8	1	3334586	SBS	hetero	ccttGttgg	ccttAttgg	G to A	at1g10170	exon	Thr969Ile
500mGy/h-7	1	3414874	SBS	homo	catgTtcca	catgCtcca	T to C	at1g10400	exon	Thr467Ala
500mGy/h-6	1	3491586	Deletion	hetero	aaacATCACAatca	aaacatca	-6	at1g10580	intron
500mGy/h-6	1	3540811	SBS	hetero	ttggTagtt	ttggCagtt	T to C	at1g10680	exon	synonymous
500mGy/h-7	1	3635406	SBS	homo	gtttAattt	gtttCattt	A to C	at1g10900	exon	Ile309Met
500mGy/h-7	1	3657740	SBS	homo	aaccTcctt	aaccGcctt	T to G	at1g10940	exon	Glu65Ala
500mGy/h-7	1	3659918	SBS	homo	ttgcCtttt	ttgcTtttt	C to T	at1g10950	intron
500mGy/h-7	1	3873089	Deletion	homo	caatTTTAtttc	caattttc	-4	at1g11520	exon
500mGy/h-5	1	3959107	SBS	hetero	agacGtttt	agacAtttt	G to A	at1g11730	exon	synonymous
500mGy/h-8	1	3983343	SBS	hetero	aaacTctcg	aaacCctcg	T to C	at1g11790	intron
500mGy/h-6	1	4004021	SBS	homo	taatAagcc	taatCagcc	A to C	at1g11870	exon	Lys43Gln
500mGy/h-6	1	4174354	Deletion	homo	atgtTACtctg	atgttctg	-3	at1g12270	intron
500mGy/h-7	1	4353630	SBS	hetero	atatTttta	atatGttta	T to G	at1g12770	3UTR
100mGy/h-5	1	4482195	-1	homo	acagCcttg	acagcttg	C	at1g13150	exon
500mGy/h-7	1	4550949	SBS	homo	aaaaCactt	aaaaAactt	C to A	at1g13290	intron
500mGy/h-6	1	4627162	SBS	homo	atgtCtatt	atgtGtatt	C to G
500mGy/h-5	1	4798646	Deletion	homo	attcTTCCTtctc	attctctc	-5	at1g14000	exon
500mGy/h-7	1	4910255	SBS	homo	cagtCtggt	cagtGtggt	C to G	at1g14350	exon	Ser335Cys
500mGy/h-5	1	4923277	-1	homo	gaacGgggt	gaacgggt	G
500mGy/h-8	1	5139223	SBS	homo	tttcAgaaa	tttcCgaaa	A to C	at1g14900	intron
100mGy/h-8	1	5427252	SBS	homo	acacTgccc	acacGgccc	T to G	at1g15770	intron
0.6mGy/h-6	1	5497219	SBS	homo	aaaaAttga	aaaaTttga	A to T	at1g16010	intron
0.6mGy/h-6	1	5504288	SBS	homo	tgccGagat	tgccCagat	G to C	at1g16030	exon	synonymous
500mGy/h-7	1	5589604	SBS	homo	gatcAaatg	gatcGaatg	A to G	at1g16340	exon	synonymous
500mGy/h-8	1	5654327	Complex	homo	gaacGAagta	gaacATagta	SBSx2
500mGy/h-5	1	5659114	SBS	homo	tttcCtttt	tttcTtttt	C to T
500mGy/h-5	1	5717321	+1	homo	aaactgca	aaacTtgca	T	at1g16710	exon
500mGy/h-6	1	5739445	-1	hetero	gtgcAaaaa	gtgcaaaa	A	at1g16780	3UTR
500mGy/h-8	1	5749107	SBS	homo	ataaCcctc	ataaTcctc	C to T	at1g16800	intron
100mGy/h-6	1	5758245	Deletion	homo	ttgaAGGAGGaggatg	ttgaaggatg	-6	at1g16820	5UTR
500mGy/h-7	1	5846232	SBS	homo	tctgTgttc	tctgCgttc	T to C	at1g17110	exon	Thr791Ala
100mGy/h-8	1	5982532	SBS	homo	ccgtAgaat	ccgtGgaat	A to G	at1g17430	exon	Arg75Gly
100mGy/h-6	1	6233145	SBS	homo	atttAatct	atttCatct	A to C	at1g18120		pseudogene
500mGy/h-8	1	6235970	SBS	homo	atctTtgaa	atctCtgaa	T to C	at1g18130	intron
500mGy/h-5	1	6483962	SBS	homo	caaaCaata	caaaGaata	C to G
500mGy/h-8	1	6663913	-1	homo	aaagTggaa	aaagggaa	T	at1g19270	exon
500mGy/h-5	1	6758528	Complex	homo	gtctTTttgc	gtctAAttgc	SBSx2
500mGy/h-6	1	6761305	SBS	homo	ctaaTtgga	ctaaGtgga	T to G	at1g19520	intron
0.6mGy/h-5	1	6906260	SBS	hetero	gattGtaca	gattAtaca	G to A
100mGy/h-6	1	7059765	SBS	homo	aatcCgggt	aatcTgggt	C to T
500mGy/h-6	1	7283603	SBS	homo	tataCaatt	tataTaatt	C to T
500mGy/h-8	1	7366097	SBS	homo	acagTgaaa	acagGgaaa	T to G
500mGy/h-6	1	7639047	SBS	homo	tcaaAacta	tcaaCacta	A to C
500mGy/h-8	1	7701538	-1	homo	atagAaaaa	atagaaaa	A
500mGy/h-5	1	7722341	SBS	homo	tatgTaaga	tatgCaaga	T to C
500mGy/h-8	1	7736298	SBS	homo	atttCgatc	atttTgatc	C to T	at1g21980	exon	synonymous
500mGy/h-5	1	7758616	-1	homo	gctaTtttc	gctatttc	T
100mGy/h-7	1	7884385	Complex	homo	aggcTCgaac	aggcCTgaac	SBSx2
500mGy/h-8	1	8105617	SBS	homo	attaAgtag	attaTgtag	A to T	at1g22910	5UTR
500mGy/h-6	1	8137992	SBS	homo	ggggTtttt	ggggGtttt	T to G
500mGy/h-8	1	8248866	SBS	homo	ctgaGagaa	ctgaCagaa	G to C	at1g23230	exon	Arg984Thr
500mGy/h-8	1	8434413	SBS	homo	cgagTttta	cgagCttta	T to C	at1g23870	exon	synonymous
500mGy/h-8	1	8434441	SBS	homo	cattGtctc	cattCtctc	G to C	at1g23870	exon	Val583Leu
500mGy/h-5	1	8567484	-1	homo	ggaaTaatg	ggaaaatg	T	at1g24190	intron
100mGy/h-8	1	9004209	SBS	homo	ttgaTtaga	ttgaCtaga	T to C	at1g25682	intron
500mGy/h-7	1	9010761	-1	hetero	tcatCggag	tcatggag	C	at1g25886		transposon
500mGy/h-8	1	9173063	SBS	homo	gaatCattg	gaatTattg	C to T
Control-7	1	9233138	SBS	homo	acctTaaaa	acctCaaaa	T to C	at1g26710	5UTR
500mGy/h-7	1	9307612	-1	hetero	taaaCaatg	taaaaatg	C
500mGy/h-8	1	9353457	-1	homo	agacAtttg	agactttg	A
100mGy/h-6	1	9452102	SBS	hetero	gaggAccga	gaggGccga	A to G
100mGy/h-7	1	9780038	SBS	hetero	ctttGgtaa	ctttTgtaa	G to T	at1g28060	splicing	splicing variant
0.6mGy/h-6	1	9802804	SBS	hetero	ttgtCatca	ttgtTatca	C to T	at1g28100	exon	His101Tyr
500mGy/h-7	1	9870365	Complex	hetero	atctGAaaaa	atctATaaaa	SBSx2	at1g28240	intron
500mGy/h-7	1	9947947	SBS	hetero	tcacCaatg	tcacAaatg	C to A	at1g28350	exon	synonymous
500mGy/h-8	1	9974496	Complex	homo	ttgaTCattg	ttgaATattg	SBSx2
Control-6	1	10113934	SBS	hetero	ctaaCggta	ctaaGggta	C to G	at1g29000	exon	Thr153Arg
500mGy/h-6	1	10123332	SBS	homo	atacAgttg	atacTgttg	A to T
500mGy/h-8	1	10162011	Deletion	homo	tcaaAGCattc	tcaaattc	-3
500mGy/h-7	1	10199743	SBS	hetero	tgcgCcttg	tgcgGcttg	C to G	at1g29179	exon	Ala39Gly
100mGy/h-8	1	10252539	SBS	homo	ttccGgaga	ttccCgaga	G to C	at1g29310	intron
500mGy/h-5	1	10620332	Deletion	homo	acaaTACTCTtgag	acaatgag	-6
500mGy/h-8	1	10861267	SBS	homo	ttttAtgaa	ttttGtgaa	A to G	at1g30640	5UTR
500mGy/h-7	1	10898123	Complex	hetero	ggttTagttaatctCTTC---TATAatcc	ggttGagttaatctACTGatcc	SBS, -38(-42+4)
0.6mGy/h-7	1	10915251	SBS	homo	ttaaCagtt	ttaaTagtt	C to T
100mGy/h-6	1	10942605	SBS	homo	gtagCtata	gtagGtata	C to G
500mGy/h-6	1	10968466	SBS	homo	aagtTttat	aagtCttat	T to C	at1g30835		transposon
100mGy/h-7	1	11010763	-1	hetero	gataTtgtt	gatatgtt	T	at1g30925	intron
500mGy/h-8	1	11425693	SBS	homo	ttggAacct	ttggCacct	A to C	at1g31840	exon	Glu563Ala
500mGy/h-7	1	11478405	-1	hetero	tgagTtttc	tgagtttc	T
500mGy/h-8	1	11830212	SBS	hetero	cactAtata	cactGtata	A to G
500mGy/h-8	1	11834764	SBS	hetero	ccacCcatc	ccacAcatc	C to A
500mGy/h-6	1	12227387	Deletion	homo	gaggAGAA---ATCGaata	gaggaata	-55	at1g33730	exon
500mGy/h-5	1	12334277	SBS	homo	gtttGagaa	gtttTagaa	G to T	at1g33950	intron
500mGy/h-8	1	12402384	SBS	hetero	cgtgGagag	cgtgTagag	G to T	at1g34070	exon	Trp34Cys
500mGy/h-5	1	12441355	SBS	homo	attcGtgag	attcAtgag	G to A
500mGy/h-6	1	12491056	Complex	homo	atttAGaatc	atttCTaatc	SBSx2	at1g34260	intron
100mGy/h-7	1	12500503	-1	hetero	ataaTtttt	ataatttt	T
100mGy/h-8	1	12692901	SBS	homo	aattTtcct	aattCtcct	T to C
500mGy/h-6	1	12738075	-1	homo	gctgTtttt	gctgtttt	T	at1g34750	5UTR
500mGy/h-7	1	12764368	SBS	homo	attcTcata	attcCcata	T to C	at1g34790	exon	Leu139Pro
100mGy/h-7	1	12838887	SBS	hetero	ctgaGatgt	ctgaTatgt	G to T	at1g35110		transposon
500mGy/h-8	1	12962809	SBS	hetero	caatTgagt	caatGgagt	T to G	at1g35320	exon	synonymous
500mGy/h-6	1	12981358	SBS	homo	tgttCataa	tgttTataa	C to T	at1g35350	intron
500mGy/h-7	1	13266598	Complex	homo	gagaGGttca	gagaATttca	SBSx2	at1g35760		transposon
500mGy/h-5	1	13363972	-1	homo	cgtaTtttt	cgtatttt	T	at1g35910	intron
100mGy/h-7	1	13397008	-1	homo	attgTtttt	attgtttt	T
500mGy/h-8	1	13509611	Deletion	hetero	agacAAGTCCTttct	agacttct	-7
100mGy/h-7	1	13571871	SBS	homo	gattGaaat	gattCaaat	G to C
500mGy/h-5	1	13592589	SBS	homo	accgAtatg	accgGtatg	A to G
500mGy/h-8	1	13617419	SBS	hetero	ggaaGgtgc	ggaaAgtgc	G to A
100mGy/h-7	1	13657302	SBS	hetero	atatTcaaa	atatGcaaa	T to G
500mGy/h-7	1	13688215	-1	homo	taatGtaaa	taattaaa	G
500mGy/h-5	1	13728690	SBS	hetero	ggtaTttaa	ggtaGttaa	T to G	at1g36441		pseudogene
500mGy/h-5	1	13737827	SBS	homo	ttgaAccgc	ttgaGccgc	A to G	at1g36460		transposon
500mGy/h-7	1	13883497	SBS	homo	atttTgtgg	atttCgtgg	T to C
500mGy/h-8	1	13896038	SBS	hetero	tgaaCcaag	tgaaGcaag	C to G
500mGy/h-8	1	14072722	SBS	hetero	tgatGtgtc	tgatCtgtc	G to C	at1g37040		transposon
500mGy/h-6	1	14170605	Complex	homo	tataGGctca	tataTTctca	SBSx2	at1g37140	intron
500mGy/h-6	1	14170976	Deletion	homo	taagCAATAAcagt	taagcagt	-6	at1g37140	intron
500mGy/h-7	1	14192882	SBS	homo	atggTgatt	atggCgatt	T to C
Control-7	1	14956357	SBS	homo	agctAtttc	agctCtttc	A to C
500mGy/h-7	1	14966680	SBS	homo	tgttGtcta	tgttAtcta	G to A
500mGy/h-8	1	15126082	SBS	hetero	taacCcctg	taacGcctg	C to G
500mGy/h-5	1	15140596	SBS	hetero	ttgaTtgga	ttgaCtgga	T to C	at1g40105		transposon
0.6mGy/h-6	1	15182442	SBS	hetero	aaggAcagt	aaggGcagt	A to G	at1g40117		transposon
500mGy/h-8	1	15214684	Deletion	hetero	acccTCTtcgc	accctcgc	-3	at1g40125		transposon
500mGy/h-8	1	15456690	SBS	hetero	cttaTtgcc	cttaGtgcc	T to G
500mGy/h-8	1	15661613	SBS	hetero	ttggGctcc	ttggActcc	G to A
500mGy/h-5	1	15706884	SBS	homo	caacGaggg	caacAaggg	G to A
500mGy/h-8	1	15707459	SBS	hetero	cgtaAacta	cgtaGacta	A to G	at1g42050		transposon
500mGy/h-7	1	15739905	SBS	homo	atgcTtctt	atgcCtctt	T to C	at1g42140		transposon
500mGy/h-6	1	15753171	SBS	homo	gagtCgttt	gagtTgttt	C to T
500mGy/h-8	1	15944876	-1	hetero	aataTttaa	aatattaa	T
500mGy/h-6	1	15957706	Deletion	homo	acatTCCtgca	acattgca	-3	at1g42510		transposon
500mGy/h-6	1	15958569	SBS	homo	acagAtttg	acagGtttg	A to G
500mGy/h-7	1	16043740	SBS	homo	tttcTataa	tttcGataa	T to G
100mGy/h-6	1	16083866	Insertion	hetero	agaactct	agaaCTctct	+2	at1g42718		transposon
100mGy/h-5	1	16169389	-1	homo	ttcgCccga	ttcgccga	C
500mGy/h-7	1	16186592	SBS	homo	gaagTgatg	gaagCgatg	T to C	at1g43050		pseudogene
500mGy/h-7	1	16186607	Deletion	homo	gaagTTAA---ACTCggcc	gaagggcc	-2797	at1g43050, at1g43060		pseudogene, transposon
500mGy/h-8	1	16201453	SBS	hetero	tgagTatgg	tgagCatgg	T to C	at1g43060		transposon
500mGy/h-6	1	16286912	SBS	homo	ggccCagac	ggccTagac	C to T
500mGy/h-6	1	16345060	Deletion	homo	gacaTAGGTGtcca	gacatcca	-6
500mGy/h-7	1	16390097	-1	hetero	gaagAaaaa	gaagaaaa	A	at1g43502		transposon
0.6mGy/h-5	1	16425382	Deletion	homo	actcTTAA---GAGAttag	actcttag	-17
500mGy/h-6	1	16438590	SBS	homo	tcttTttgt	tcttAttgt	T to A
500mGy/h-7	1	16483112	SBS	hetero	ttagAtcaa	ttagGtcaa	A to G
500mGy/h-8	1	16703570	SBS	hetero	tattTtcat	tattCtcat	T to C
500mGy/h-8	1	16716452	SBS	hetero	tgtcAggaa	tgtcGggaa	A to G	at1g44020	3UTR
500mGy/h-6	1	16724206	-1	homo	tttaGttaa	tttattaa	G
Control-8	1	16860704	Complex	hetero	tctcTGaaat	tctcAAaaat	SBSx2
100mGy/h-8	1	17016140	SBS	homo	caggAttat	caggCttat	A to C
100mGy/h-5	1	17107172	SBS	homo	ttatGcttt	ttatCcttt	G to C
500mGy/h-7	1	17154546	SBS	hetero	caagGatat	caagTatat	G to T	at1g45233	exon	Asp415Tyr
100mGy/h-8	1	17317382	SBS	homo	ttagTgata	ttagGgata	T to G
500mGy/h-6	1	17353356	SBS	homo	aactCaaac	aactGaaac	C to G	at1g47330	intron
500mGy/h-6	1	17368258	-1	homo	ccgcAaacc	ccgcaacc	A	at1g47370	exon
500mGy/h-6	1	17534259	SBS	hetero	gttgAcgat	gttgTcgat	A to T	at1g47660	intron
500mGy/h-7	1	17650852	SBS	hetero	aataGcttc	aataCcttc	G to C	at1g47900	exon	Ala35Gly
500mGy/h-5	1	17673312	Deletion	homo	tcacACAA---GTTAacaa	tcacacaa	-30	at1g47946	exon
500mGy/h-7	1	17720670	SBS	homo	cactGacaa	cactCacaa	G to C	at1g48040	exon	synonymous
500mGy/h-8	1	17780566	SBS	homo	tcaaAtcaa	tcaaTtcaa	A to T	at1g48130	5UTR
500mGy/h-7	1	17820424	Deletion	homo	caagCTAA---AAAActgt	caagctgt	-17
500mGy/h-5	1	17837449	SBS	homo	tgcgGgagg	tgcgAgagg	G to A	at1g48280	exon	Gly525Arg
100mGy/h-5	1	18088132	SBS	homo	gaatCctta	gaatTctta	C to T
500mGy/h-8	1	18322838	SBS	hetero	tagaTtgaa	tagaCtgaa	T to C
500mGy/h-6	1	18357680	SBS	homo	gataAgtgg	gataGgtgg	A to G	at1g49600	intron
500mGy/h-6	1	18568036	SBS	homo	taaaGgaag	taaaCgaag	G to C	at1g50130		pseudogene
500mGy/h-7	1	18623555	Complex	homo	agctGcaacctaGTCA---ATTTgtac	agctAcaacctagtac	SBS, -34	at1g50270	exon	synonymous
500mGy/h-5	1	18690550	-1	homo	attgTttgt	attgttgt	T
500mGy/h-5	1	18694559	-1	homo	gagtAacga	gagtacga	A	at1g50460	intron
500mGy/h-6	1	19057430	SBS	homo	aaatGgctc	aaatTgctc	G to T
500mGy/h-5	1	19083993	SBS	homo	acctTaggt	acctAaggt	T to A
500mGy/h-6	1	19095955	-1	homo	taaaTaggg	taaaaggg	T	at1g51490	intron
500mGy/h-6	1	19132379	Deletion	homo	tataTCTC---AGAAagta	tataagta	-1802	at1g51600	exon
500mGy/h-6	1	19258924	SBS	homo	cactGttcc	cactTttcc	G to T	at1g51860	exon	Thr597Lys
500mGy/h-5	1	19557372	SBS	homo	aaaaAagac	aaaaCagac	A to C	at1g52490	intron
500mGy/h-7	1	19645096	SBS	hetero	tttgAatca	tttgTatca	A to T	at1g52730	3UTR
500mGy/h-6	1	19857272	SBS	homo	ttagGccca	ttagTccca	G to T
500mGy/h-8	1	20001022	SBS	homo	tgacCgtta	tgacTgtta	C to T
500mGy/h-5	1	20152962	Deletion	homo	gcatGTCG---AGCCgcca	gcatgcca	-66
500mGy/h-7	1	20313031	SBS	homo	tatcCatcg	tatcTatcg	C to T
100mGy/h-8	1	20319981	-1	homo	ttgtCcatt	ttgtcatt	C
500mGy/h-8	1	20517183	Deletion	hetero	taagATTT---TTTCattt	taagattt	-11	at1g55010	intron
500mGy/h-5	1	20528681	Deletion	homo	ccatGACA---TTGGgacg	ccatgacg	-22	at1g55020	exon
500mGy/h-6	1	20625568	Complex	homo	cacgAtgTagtc	cacgTtgagtc	SBS, -1
500mGy/h-7	1	20658480	SBS	hetero	tctcTccgc	tctcCccgc	T to C	at1g55350	exon	Glu1249Gly
500mGy/h-7	1	20724929	SBS	homo	actaAggtc	actaCggtc	A to C	at1g55510	intron
500mGy/h-7	1	20743805	Deletion	homo	attcACCT---GAGTacct	attcacct	-47	at1g55546	exon
500mGy/h-7	1	20813595	-1	homo	tcgaTtaac	tcgataac	T
500mGy/h-5	1	20828813	Deletion	homo	atagCCactc	atagactc	-2	at1g55720	exon
100mGy/h-5	1	20949020	-1	homo	tgaaGcgat	tgaacgat	G	at1g56010	exon
100mGy/h-5	1	21094774	SBS	homo	taaaCcaca	taaaGcaca	C to G
500mGy/h-8	1	21168009	SBS	homo	tgatGactg	tgatCactg	G to C	at1g56510	exon	Met102Ile
500mGy/h-7	1	21212080	Deletion	homo	ccatGAGT---AGTAgctc	ccatgctc	-32	at1g56610	5UTR
2uGy/h-7	1	21349272	SBS	homo	ccccGaaaa	ccccAaaaa	G to A	at1g57640		transposon
500mGy/h-5	1	21461630	SBS	hetero	acacTcaac	acacAcaac	T to A	at1g58025	exon	Glu43Val
500mGy/h-6	1	21472831	Deletion	homo	cgttGACTTTCATAatac	cgttatac	-10
500mGy/h-8	1	21487832	SBS	homo	cgtcGgagc	cgtcTgagc	G to T	at1g58050	exon	Pro3Gln
500mGy/h-5	1	21489157	SBS	homo	ttcgAgcgg	ttcgGgcgg	A to G
500mGy/h-8	1	21554024	Complex	hetero	tttcGATT---TTGTaatcGtttt	tttcaatcAACATCTTtttt	-13, +7(-1+8)	at1g58210	exon
500mGy/h-7	1	21630324	SBS	hetero	aagaAagaa	aagaTagaa	A to T
500mGy/h-7	1	21755994	SBS	homo	tcaaAtatt	tcaaGtatt	A to G	at1g58602	intron
Control-5	1	22025151	SBS	hetero	ccgaGacta	ccgaAacta	G to A	at1g59835	exon	Leu91Phe
500mGy/h-6	1	22077831	-1	homo	ttgaTtttt	ttgatttt	T
100mGy/h-8	1	22136847	SBS	homo	ctaaAtgca	ctaaCtgca	A to C
100mGy/h-5	1	22146063	SBS	homo	ttctCtgga	ttctTtgga	C to T	at1g60070	exon	Glu418Lys
500mGy/h-7	1	22213565	SBS	homo	acgaTctat	acgaCctat	T to C	at1g60230	intron
500mGy/h-8	1	22224727	SBS	homo	cactTgaga	cactGgaga	T to G
500mGy/h-7	1	22263795	SBS	homo	gatcCtagg	gatcTtagg	C to T	at1g60420	exon	Pro430Leu
500mGy/h-7	1	22314809	-1	hetero	ctgaCccta	ctgaccta	C	at1g60590	exon
500mGy/h-7	1	22575036	SBS	homo	acacTattt	acacCattt	T to C	at1g61215	exon	Tyr364His
500mGy/h-5	1	22674131	Deletion	homo	aatcTTTA---TCATtcac	aatctcac	-171	at1g61460	exon
500mGy/h-5	1	22674309	SBS	homo	acagTgatc	acagCgatc	T to C	at1g61460	exon	Thr586Ala
500mGy/h-6	1	22687713	-1	homo	ctgaCccac	ctgaccac	C	at1g61490	exon
500mGy/h-5	1	22687913	-1	homo	gagaCccat	gagaccat	C	at1g61490	exon
500mGy/h-7	1	22742981	Complex	hetero	tggtGtaAACT---TTCAttga	tggtAtaGATttga	SBS, -11(-14+3)
500mGy/h-5	1	22945114	-1	hetero	atcaCcaaa	atcacaaa	C	at1g62075		transposon
500mGy/h-8	1	22992184	SBS	homo	tcttGccaa	tcttAccaa	G to A
100mGy/h-7	1	23320933	SBS	homo	agggAtata	agggGtata	A to G
500mGy/h-7	1	23394779	SBS	homo	tctcTcttt	tctcCcttt	T to C
500mGy/h-5	1	23415498	SBS	hetero	cttaTacct	cttaAacct	T to A
100mGy/h-7	1	23502513	-1	homo	ttggAaaaa	ttggaaaa	A
500mGy/h-7	1	23569623	SBS	homo	ctatCatgg	ctatGatgg	C to G	at1g63550	5UTR
500mGy/h-8	1	23753946	SBS	hetero	aagtGaaag	aagtTaaag	G to T	at1g64030	intron
500mGy/h-5	1	23914154	SBS	homo	aagtTtgaa	aagtGtgaa	T to G	at1g64390	intron
100mGy/h-5	1	23936978	-1	homo	gtggCttct	gtggttct	C
500mGy/h-6	1	24031988	SBS	homo	atgtCttga	atgtTttga	C to T	at1g64670	exon	synonymous
500mGy/h-6	1	24353284	SBS	homo	gataCcaca	gataGcaca	C to G
500mGy/h-5	1	24410453	SBS	homo	ttatTactg	ttatGactg	T to G
500mGy/h-5	1	24444459	Deletion	homo	gacaTATC---GTGGtact	gacatact	-11	at1g65730	exon
100mGy/h-6	1	24459858	Deletion	homo	caaaACAA---AACCcaaa	caaacaaa	-107
500mGy/h-5	1	24488796	SBS	homo	taacTacaa	taacCacaa	T to C
500mGy/h-8	1	24655625	SBS	homo	ctttCtcgg	ctttGtcgg	C to G	at1g66200	exon	Glu331Asp
100mGy/h-5	1	24662498	-1	homo	tcacAaaca	tcacaaca	A
500mGy/h-6	1	24907753	SBS	homo	gataTttac	gataAttac	T to A
100mGy/h-6	1	24955571	-1	homo	ttccTatcc	ttccatcc	T	at1g66880	3UTR
2uGy/h-5	1	25022251	SBS	hetero	aaaaAgttg	aaaaGgttg	A to G	at1g67040	5UTR
500mGy/h-5	1	25215205	SBS	homo	aagaAaaaa	aagaCaaaa	A to C
500mGy/h-6	1	25351071	SBS	homo	cggaGgaag	cggaTgaag	G to T
100mGy/h-5	1	25412960	Deletion	hetero	catcTGtgtg	catctgtg	-2	at1g67780	intron
500mGy/h-6	1	25424240	Deletion	homo	acaaCCAAATAACccaa	acaaccaa	-9
500mGy/h-7	1	25458423	Deletion	hetero	gttgCATcttt	gttgcttt	-3	at1g67890	intron
500mGy/h-6	1	25465778	SBS	homo	atgcAtaca	atgcCtaca	A to C	at1g67900	intron
100mGy/h-8	1	25482408	Complex	hetero	taaaCCacat	taaaAAacat	SBSx2	at1g67960	exon	Val347Phe, synonymous
500mGy/h-5	1	25521310	SBS	homo	cttcTtagc	cttcGtagc	T to G	at1g68100	5UTR
500mGy/h-7	1	25605997	SBS	homo	ctttTgaga	ctttGgaga	T to G
0.6mGy/h-6	1	25710686	Deletion	hetero	tcttCAcgca	tcttAcgca	-2	at1g68520	exon
500mGy/h-5	1	25788353	SBS	homo	tcaaAtcat	tcaaTtcat	A to T
500mGy/h-5	1	25789971	SBS	homo	ctacTctta	ctacGctta	T to G	at1g68690	exon	synonymous
500mGy/h-5	1	25875753	Deletion	homo	ttcgCCAC---AAGTcccc	ttcgcccc	-32
500mGy/h-8	1	25993695	Complex	hetero	agagAGaatg	agagCTaatg	SBSx2	at1g69150	exon	Stop_gained
500mGy/h-5	1	26006788	SBS	homo	aacaCaacg	aacaTaacg	C to T	at1g69170	exon	Thr322Ile
500mGy/h-6	1	26055377	Deletion	hetero	gtgaACacac	gtgaacac	-2	at1g69310	intron
500mGy/h-5	1	26225646	SBS	homo	gtaaAgtca	gtaaCgtca	A to C	at1g69710	exon	Lys833Thr
500mGy/h-6	1	26293359	SBS	hetero	aagaTacaa	aagaGacaa	T to G
500mGy/h-6	1	26339328	-1	homo	ttccAaatt	ttccaatt	A
500mGy/h-6	1	26462733	SBS	hetero	attgGaaaa	attgAaaaa	G to A
500mGy/h-6	1	26499877	SBS	hetero	aaccAagga	aaccTagga	A to T	at1g70320	exon	Stop_gained
500mGy/h-6	1	26546733	SBS	homo	tttaGagag	tttaCagag	G to C	at1g70430	exon	Arg240Thr
500mGy/h-5	1	26568704	SBS	hetero	aaacAgaga	aaacGgaga	A to G	at1g70500	exon	Leu9Pro
500mGy/h-7	1	26644831	SBS	homo	atcaTggct	atcaCggct	T to C	at1g70670	exon	start_lost
500mGy/h-5	1	26712699	Deletion	homo	tctgAATACGCTaaac	tctgaaac	-8
500mGy/h-8	1	26763236	SBS	homo	caatGattt	caatTattt	G to T	at1g70980	exon	Asp300Tyr
500mGy/h-6	1	26988772	SBS	hetero	aactGaatc	aactCaatc	G to C	at1g71750	intron
500mGy/h-8	1	27015053	SBS	homo	ctaaTgtgg	ctaaAgtgg	T to A	at1g71820	intron
500mGy/h-8	1	27083462	SBS	homo	ctgtGgagg	ctgtCgagg	G to C	at1g71960	exon	His395Asp
500mGy/h-8	1	27088218	SBS	homo	aacaCagag	aacaTagag	C to T	at1g71960	5UTR
500mGy/h-6	1	27136297	+1	hetero	gtgatttt	gtgaTtttt	T	at1g72125	3UTR
500mGy/h-8	1	27219362	SBS	homo	ttggAagct	ttggCagct	A to C	at1g72300	exon	synonymous
500mGy/h-6	1	27317798	SBS	hetero	gagaTtttc	gagaGtttc	T to G
500mGy/h-7	1	27335809	SBS	hetero	attgTtgaa	attgGtgaa	T to G	at1g72590	intron
100mGy/h-5	1	27337448	Complex	homo	tacgTGtgtc	tacgGTtgtc	SBSx2
100mGy/h-5	1	27432900	SBS	homo	tctaTgtag	tctaGgtag	T to G	at1g72900	intron
500mGy/h-5	1	27439219	SBS	homo	cgagAaaac	cgagCaaac	A to C
500mGy/h-8	1	27535291	SBS	homo	catgTtaaa	catgGtaaa	T to G
500mGy/h-5	1	27554697	SBS	homo	atatCatgc	atatAatgc	C to A	at1g73280	exon	Met128Ile
500mGy/h-6	1	27601589	SBS	homo	tagaCtatg	tagaTtatg	C to T
500mGy/h-5	1	27616001	SBS	homo	ccgaGtcag	ccgaCtcag	G to C	at1g73450	exon	Glu640Asp
500mGy/h-7	1	27747536	SBS	homo	ctaaCaaca	ctaaTaaca	C to T	at1g73805	exon	Val230Ile
500mGy/h-6	1	27784951	Complex	hetero	tgacGctGcatt	tgacCctAcatt	SBSx2
500mGy/h-6	1	27830588	SBS	hetero	cataCatta	cataTatta	C to T	at1g74000	intron
500mGy/h-5	1	27850318	-1	homo	aatgTttgg	aatgttgg	T	at1g74060	intron
Control-5	1	27875991	Complex	hetero	tatgTTaaac	tatgAAaaac	SBSx2	at1g74130	3UTR
500mGy/h-8	1	27992471	Complex	homo	atttTGCT---ATTCttgTgttt	atttttgAgttt	-16, SBS	at1g74470	intron
500mGy/h-8	1	27994589	SBS	homo	taacTgaat	taacCgaat	T to C
100mGy/h-7	1	28031742	SBS	homo	aattGaaca	aattAaaca	G to A	at1g74630	exon	Glu408Lys
500mGy/h-7	1	28140340	Complex	hetero	acgaTCAC---TTGCtaactaCAGGACcaagcCtgcatCCTTCTtcca	acgataactacaagcTtgcatAtcca	-26, -6, SBS, -5(-6+1)	at1g74920	exon
0.6mGy/h-8	1	28210645	SBS	homo	caccGtggt	caccCtggt	G to C	at1g75160	exon	Arg223Pro
500mGy/h-6	1	28250201	Deletion	hetero	attaTTCAGTgaag	attagaag	-6	at1g75270	3UTR
500mGy/h-6	1	28274617	Deletion	hetero	acacACAAAacaa	acacacaa	-5	at1g75360	5UTR
500mGy/h-7	1	28309969	SBS	homo	acttGaggt	acttCaggt	G to C
500mGy/h-6	1	28378390	SBS	homo	attcGgtgt	attcAgtgt	G to A
500mGy/h-8	1	28486177	SBS	homo	acctTttca	acctCttca	T to C
500mGy/h-5	1	28604400	SBS	homo	gataGgata	gataTgata	G to T
500mGy/h-6	1	28766772	Deletion	homo	ctctAAtata	ctcttata	-2	at1g76650	3UTR
500mGy/h-6	1	28817423	Deletion	hetero	acaaGTAGTTGgtga	acaagtga	-7	at1g76780	exon
500mGy/h-6	1	28828585	SBS	hetero	tcttTtagc	tcttCtagc	T to C
500mGy/h-8	1	28867613	SBS	homo	agagGaaca	agagAaaca	G to A	at1g76880	exon	synonymous
500mGy/h-6	1	29032417	SBS	homo	aaaaAccaa	aaaaGccaa	A to G	at1g77280	intron
500mGy/h-5	1	29071804	SBS	homo	gcaaCcaga	gcaaTcaga	C to T	at1g77350	3UTR
500mGy/h-8	1	29083416	SBS	hetero	ctgtGgcag	ctgtAgcag	G to A	at1g77390	intron
500mGy/h-6	1	29151933	SBS	hetero	ctacAcgaa	ctacCcgaa	A to C	at1g77590	intron
500mGy/h-6	1	29163227	SBS	homo	aaacGattt	aaacTattt	G to T
500mGy/h-6	1	29312802	SBS	hetero	caatCctgt	caatGctgt	C to G	at1g77960	exon	Asp30His
500mGy/h-5	1	29342390	-1	homo	ccgaTtttt	ccgatttt	T	at1g78030	exon
500mGy/h-5	1	29457743	SBS	homo	tgttAttct	tgttCttct	A to C	at1g78290	exon	Ile249Arg
500mGy/h-8	1	29465036	-1	hetero	atggCtttt	atggtttt	C	at1g78310	5UTR
500mGy/h-5	1	29636339	SBS	homo	aaacTagct	aaacGagct	T to G
500mGy/h-7	1	29645046	SBS	hetero	cttcAgctc	cttcCgctc	A to C
100mGy/h-7	1	29708283	Deletion	homo	acacGGAA---ACATgacg	acacgacg	-92	at1g78980	exon
500mGy/h-7	1	29739095	SBS	homo	caagAtgtg	caagCtgtg	A to C	at1g79050	intron
500mGy/h-6	1	29810910	SBS	hetero	cggcAtgga	cggcTtgga	A to T	at1g79250	exon	Met365Lys
500mGy/h-6	1	29864697	SBS	hetero	tagtAaact	tagtCaact	A to C
500mGy/h-7	1	29916685	SBS	hetero	cgatAatgt	cgatTatgt	A to T	at1g79530	intron
500mGy/h-7	1	30100893	Deletion	hetero	ttcgGTTC---CAGCctag	ttcgctag	-17	at1g80020		transposon
500mGy/h-8	1	30148546	SBS	hetero	catgGggat	catgCggat	G to C	at1g80150	5UTR
500mGy/h-5	1	30253043	SBS	homo	taccTatgt	taccCatgt	T to C
500mGy/h-8	1	30253427	Deletion	homo	ttgcATGTAatct	ttgcatct	-5
500mGy/h-8	1	30337634	SBS	homo	tgaaGattg	tgaaCattg	G to C
100mGy/h-5	1	30362305	SBS	hetero	ttttTtttt	ttttGtttt	T to G	at1g80790	intron
500mGy/h-8	1	30403814	Deletion	hetero	atacACAT---TTCGaaat	atacaaat	-21	at1g80920	3UTR
500mGy/h-8	1	30412698	SBS	hetero	taccAttga	taccCttga	A to C	at1g80950	exon	Asn384Lys
500mGy/h-8	2	96115	SBS	homo	gcctGacgg	gcctCacgg	G to C	at2g01140	exon	Gln89Glu
100mGy/h-7	2	114713	Complex	hetero	aattCACTAACACTATTAAGGTAATAcacacaaACattc	aattcacacaaattc	-22, -2
100mGy/h-7	2	147793	SBS	homo	acttCatgt	acttAatgt	C to A	at2g01280	intron
500mGy/h-5	2	199174	SBS	hetero	ctgaGaagg	ctgaTaagg	G to T	at2g01440	5UTR
500mGy/h-7	2	249449	Deletion	homo	tgctCAGA---ATGGtaga	tgcttaga	-27
500mGy/h-7	2	446251	SBS	homo	tacaGtata	tacaTtata	G to T
500mGy/h-5	2	524153	SBS	homo	acttTtgat	acttGtgat	T to G	at2g02090	intron
500mGy/h-6	2	529311	Deletion	hetero	aaacATTT---ACTGatta	aaacatta	-16
500mGy/h-5	2	699520	SBS	homo	acaaAatag	acaaCatag	A to C	at2g02570	intron
500mGy/h-5	2	759822	SBS	homo	tagaTaaca	tagaAaaca	T to A	at2g02710	exon	Leu219Phe
Control-5	2	1017653	SBS	homo	ttacGcagg	ttacAcagg	G to A
500mGy/h-7	2	1132911	Deletion	homo	tcctTTGTTGAcatt	tcctcatt	-7	at2g03720	intron
100mGy/h-6	2	1235174	SBS	hetero	ttttGatga	ttttAatga	G to A
100mGy/h-7	2	1323655	SBS	homo	tttgTaaat	tttgGaaat	T to G
500mGy/h-8	2	1329270	Deletion	hetero	ttttCCTG---GAAAcctt	ttttcctt	-14	at2g04036		transposon
500mGy/h-7	2	1360692	Complex	homo	atttAAatat	atttTTatat	SBSx2
500mGy/h-8	2	1378469	SBS	hetero	aaagGttgt	aaagCttgt	G to C	at2g04100	exon	Pro169Ala
500mGy/h-6	2	1506828	SBS	hetero	gtttTggtt	gtttCggtt	T to C	at2g04310		transposon
500mGy/h-7	2	1612337	SBS	homo	aattCcacc	aattTcacc	C to T	at2g04620	exon	Gly189Glu
0.6mGy/h-8	2	1614624	SBS	homo	agtaGtata	agtaAtata	G to A
500mGy/h-7	2	1635950	SBS	homo	cgggCtcca	cgggAtcca	C to A	at2g04670		transposon
Control-5	2	1643444	SBS	homo	ttagGgttt	ttagAgttt	G to A
500mGy/h-6	2	1766671	SBS	homo	atatAaaaa	atatTaaaa	A to T
500mGy/h-8	2	1768246	Complex	hetero	tctcTgtttttGttgt	tctcCgtttttttgt	SBS, -1
500mGy/h-5	2	1774124	SBS	homo	ggagGatag	ggagAatag	G to A	at2g05025		transposon
100mGy/h-6	2	2026040	SBS	homo	ttttCtact	ttttAtact	C to A
500mGy/h-7	2	2091957	Complex	hetero	agctGaAgtat	agctTaTgtat	SBSx2	at2g05640		transposon
500mGy/h-7	2	2092156	Deletion	homo	ggtaTATC---TCGCcatc	ggtacatc	-18	at2g05640		transposon
500mGy/h-7	2	2093688	SBS	homo	catcTtcaa	catcGtcaa	T to G	at2g05640		transposon
500mGy/h-6	2	2132006	Complex	hetero	atcaAagatTtgag	atcaGagatAtgag	SBSx2
2uGy/h-7	2	2417144	SBS	homo	cttgCgtag	cttgTgtag	C to T	at2g06170		transposon
500mGy/h-8	2	2434490	SBS	hetero	acaaAaaaa	acaaCaaaa	A to C	at2g06210	intron
500mGy/h-6	2	2501782	Insertion	hetero	tcagtttt	tcagTCTA---CTTCtttt	+22
500mGy/h-6	2	2501797	Complex	hetero	atcaATGtttCCTTCTTctct	atcaGTTtttACctct	-3, -5(-7+2)
500mGy/h-7	2	2530796	SBS	homo	actaTtgta	actaCtgta	T to C
500mGy/h-5	2	2610388	Deletion	homo	atggTTTT---ATCAtgac	atggtgac	-30
500mGy/h-6	2	2638538	Insertion	hetero	tataatag	tataTATT---TATGatag	+92
100mGy/h-8	2	2753468	-1	hetero	gccgTTgatc	gccgAgatc	-1(-2+1)
500mGy/h-8	2	2769752	SBS	hetero	ccagTaacc	ccagGaacc	T to G	at2g06860		transposon
500mGy/h-5	2	2782919	SBS	homo	ccatGtttt	ccatAtttt	G to A	at2g06880		transposon
500mGy/h-8	2	2881722	SBS	hetero	aaaaTatat	aaaaGatat	T to G
500mGy/h-7	2	2929643	SBS	homo	tgctAaagc	tgctCaagc	A to C	at2g07050	exon	Lys640Gln
500mGy/h-8	2	2950092	SBS	homo	tgatAccat	tgatTccat	A to T
500mGy/h-7	2	3006507	SBS	hetero	atttTagag	atttCagag	T to C
500mGy/h-6	2	3062943	SBS	hetero	gattTaaag	gattAaaag	T to A	at2g07380		transposon
500mGy/h-6	2	3063517	SBS	hetero	tataTtatg	tataCtatg	T to C	at2g07380		transposon
500mGy/h-8	2	3069674	SBS	homo	ggtcTtctc	ggtcCtctc	T to C	at2g07395		transposon
500mGy/h-8	2	3079278	SBS	hetero	cttaTcctc	cttaAcctc	T to A
500mGy/h-8	2	3105188	SBS	hetero	tcatTgatt	tcatGgatt	T to G
500mGy/h-5	2	3441795	SBS	homo	aacaAaggg	aacaGaggg	A to G
500mGy/h-7	2	3650342	Complex	hetero	tctcCCAagga	tctcAACagga	SBSx3
100mGy/h-7	2	3675826	SBS	homo	acgaCtaat	acgaTtaat	C to T
2uGy/h-5	2	3680384	SBS	hetero	aagtGtaga	aagtAtaga	G to A
500mGy/h-6	2	3751356	SBS	homo	aaacGacga	aaacCacga	G to C	at2g09900		transposon
500mGy/h-7	2	3753806	SBS	homo	ccttGtgcg	ccttCtgcg	G to C	at2g09910		transposon
500mGy/h-8	2	3762301	SBS	hetero	ggtcGaagc	ggtcAaagc	G to A	at2g09920		transposon
500mGy/h-7	2	3847651	Deletion	homo	ttaaAACA---GCGAttga	ttaattga	-865
500mGy/h-7	2	3860851	SBS	homo	ctctGtggt	ctctAtggt	G to A	at2g10170		transposon
2uGy/h-6	2	3865052	SBS	homo	aaagTgtaa	aaagCgtaa	T to C
500mGy/h-5	2	4015771	SBS	homo	ccttTagct	ccttCagct	T to C	at2g10440	exon	synonymous
500mGy/h-5	2	4094510	Complex	homo	tggcCtttgaaaTagtg	tggcAtttgaaaGagtg	SBSx2
500mGy/h-7	2	4137471	SBS	homo	caatCaaga	caatTaaga	C to A
100mGy/h-6	2	4202527	-1	hetero	aacaGgggg	aacagggg	G
500mGy/h-5	2	4231936	+1	homo	aagcttta	aagcTttta	T	at2g10760		transposon
500mGy/h-6	2	4235005	SBS	hetero	gtatGccat	gtatAccat	G to A	at2g10760		transposon
500mGy/h-6	2	4266170	SBS	hetero	accgGtaac	accgTtaac	G to T	at2g10830		transposon
500mGy/h-7	2	4304048	Deletion	homo	tttcACCAattc	tttcattc	-4
Control-8	2	4453607	SBS	hetero	atgaTgatt	atgaCgatt	T to C
500mGy/h-6	2	4601512	Deletion	hetero	cttcACTAA---TTTTacat	cttcacat	-17	at2g11480		transposon
500mGy/h-6	2	4601550	SBS	hetero	gttaCcaag	gttaAcaag	C to A	at2g11480		transposon
500mGy/h-6	2	4642892	Deletion	homo	ccgtTGGAgaac	ccgtgaac	-4
500mGy/h-6	2	4692013	SBS	hetero	gccaTgctg	gccaCgctg	T to C	at2g11690		transposon
500mGy/h-8	2	4727263	SBS	hetero	tgtaTggtt	tgtaGggtt	T to G
500mGy/h-7	2	4764989	SBS	hetero	gatcCaaaa	gatcTaaaa	C to T
500mGy/h-8	2	4767133	-1	hetero	aatcAaagt	aatcaagt	A
500mGy/h-6	2	4855418	SBS	homo	attgGcacc	attgAcacc	G to A
500mGy/h-7	2	4929905	SBS	hetero	ttgaTctgc	ttgaActgc	T to A	at2g12305		transposon
500mGy/h-6	2	5101421	SBS	homo	tcacGaagg	tcacAaagg	G to A	at2g12510		transposon
500mGy/h-6	2	5103005	SBS	homo	ccatCttac	ccatGttac	C to G	at2g12510		transposon
500mGy/h-7	2	5174903	SBS	homo	agaaGctcc	agaaTctcc	G to T	at2g12650		transposon
500mGy/h-7	2	5192216	SBS	homo	taggCaggg	taggTaggg	C to T	at2g12680		transposon
500mGy/h-7	2	5256083	SBS	homo	tccaTttga	tccaCttga	T to C	at2g12800		transposon
500mGy/h-7	2	5256135	Deletion	homo	ggccAGAA---TGAAgctc	ggccTGAAAGGTGTTgctc	-45(-56+11)	at2g12800		transposon
500mGy/h-7	2	5261410	SBS	homo	ctttTgtaa	ctttCgtaa	T to C	at2g12815		transposon
Control-6	2	5349933	SBS	homo	atctGaggc	atctAaggc	G to A
2uGy/h-7	2	5350962	+1	hetero	tttctttt	tttcTtttt	T
500mGy/h-8	2	5467557	SBS	hetero	tggtTtagt	tggtAtagt	T to A
100mGy/h-8	2	5472330	SBS	hetero	aacgGgcat	aacgTgcat	G to T	at2g13200		transposon
500mGy/h-7	2	5508187	SBS	homo	ggcgGctaa	ggcgCctaa	G to C
500mGy/h-6	2	5514406	+1	hetero	aacgtttt	aacgTtttt	T	at2g13295	exon
500mGy/h-6	2	5517866	SBS	hetero	tccaGcgcg	tccaTcgcg	G to T	at2g13300		transposon
500mGy/h-6	2	5579514	SBS	homo	ttttTtttg	ttttCtttg	T to C	at2g13410		pseudogene
500mGy/h-5	2	5658663	SBS	homo	tcagCcggt	tcagTcggt	C to T	at2g13580		pseudogene
500mGy/h-5	2	5668554	Deletion	homo	tgctTACTGCGtgtt	tgcttgtt	-7
500mGy/h-8	2	5780896	-1	hetero	tggtCctaa	tggtctaa	C
500mGy/h-5	2	6011264	Deletion	hetero	acaaGTCT---TTCTgtct	acaagtct	-29	at2g14200		transposon
2uGy/h-7	2	6059897	Complex	homo	atatCATTAAcatgtAagtg	atatcatgTagtg	-6, SBS
500mGy/h-6	2	6081671	SBS	hetero	ctaaCtaat	ctaaTtaat	C to T	at2g14350		transposon
500mGy/h-5	2	6146824	Deletion	homo	aactTGCcgat	aactcgat	-3	at2g14440	exon
500mGy/h-8	2	6272366	SBS	hetero	gtttTattc	gtttAattc	T to A
500mGy/h-7	2	6375118	SBS	hetero	ttaaAttat	ttaaCttat	A to C
500mGy/h-6	2	6755249	SBS	hetero	ctctCaata	ctctGaata	C to G	at2g15470	exon	synonymous
500mGy/h-8	2	6765975	SBS	hetero	attaTgttc	attaCgttc	T to C
500mGy/h-8	2	6770962	SBS	hetero	ccttGcatg	ccttAcatg	G to A	at2g15520		transposon
500mGy/h-6	2	6805787	-1	hetero	aaagAaatg	aaagaatg	A
2uGy/h-6	2	6883341	SBS	homo	ttagGtgtg	ttagCtgtg	G to C	at2g15810		transposon
500mGy/h-5	2	6934134	SBS	homo	ttacTgtca	ttacAgtca	T to A	at2g15910	intron
500mGy/h-6	2	6977336	Deletion	homo	agaaGATctgt	agaactgt	-3	at2g16040	exon
Control-5	2	7124502	SBS	homo	agttCttat	agttTttat	C to T
500mGy/h-8	2	7196721	SBS	hetero	taagCgaaa	taagTgaaa	C to T	at2g16592	3UTR
500mGy/h-7	2	7333768	SBS	homo	caaaAacca	caaaCacca	A to C	at2g16910	intron
500mGy/h-6	2	7524188	SBS	homo	gttcGagaa	gttcTagaa	G to T
500mGy/h-8	2	7577077	SBS	hetero	acgcAgata	acgcCgata	A to C	at2g17450	exon	Cys41Gly
500mGy/h-7	2	7669760	SBS	homo	aagcTtgct	aagcGtgct	T to G	at2g17640	exon	Gln70His
500mGy/h-6	2	7716636	SBS	homo	tttaCattt	tttaGattt	C to G
500mGy/h-6	2	7739605	SBS	hetero	ccttCatga	ccttTatga	C to T	at2g17790	3UTR
500mGy/h-8	2	7856850	SBS	homo	atttCaatg	atttTaatg	C to T
100mGy/h-5	2	7863191	SBS	homo	ttacGataa	ttacCataa	G to C
500mGy/h-7	2	7945550	SBS	homo	aattCacat	aattAacat	C to A
500mGy/h-6	2	8061330	SBS	hetero	tattAttaa	tattCttaa	A to C
500mGy/h-8	2	8211297	Deletion	hetero	taatAAAC---ATTCaaat	taataaat	-25
500mGy/h-8	2	8387921	SBS	hetero	accgAggaa	accgCggaa	A to C	at2g19385	exon	synonymous
500mGy/h-6	2	8598101	SBS	homo	acacCttga	acacGttga	C to G	at2g19910	exon	Lys487Asn
500mGy/h-7	2	8671738	SBS	homo	cacaCcttt	cacaTcttt	C to T
500mGy/h-5	2	8776018	SBS	homo	tttaTaaag	tttaAaaag	T to A
500mGy/h-7	2	8895052	SBS	hetero	acgaCacat	acgaGacat	C to G
100mGy/h-6	2	9043649	Deletion	homo	ttgaTTCA---TACTttct	ttgattct	-40	at2g21080	exon
500mGy/h-8	2	9114827	SBS	hetero	gtccTcttt	gtccActtt	T to A	at2g21300	exon	Arg746Ser
500mGy/h-6	2	9247556	Deletion	homo	tcttCCAT---TAAActac	tcttctac	-13
500mGy/h-7	2	9250161	Deletion	homo	tataAAAC---TCAGGaatg	tataaatg	-15	at2g21620	3UTR
500mGy/h-5	2	9557181	SBS	homo	agatTtagg	agatAtagg	T to A
500mGy/h-7	2	9601855	SBS	hetero	aataAttcc	aataTttcc	A to T	at2g22610	exon	Asn457Ile
500mGy/h-5	2	9675868	Deletion	homo	acaaTAAT---AAATagtg	acaaagtg	-46
500mGy/h-7	2	9688333	SBS	homo	taaaAttag	taaaGttag	A to G
500mGy/h-6	2	9793972	Deletion	homo	acacTGATTtggt	acactggt	-5	at2g23000	intron
500mGy/h-6	2	10103157	SBS	hetero	gaccGgtac	gaccCgtac	G to C	at2g23740	exon	synonymous
500mGy/h-5	2	10202924	SBS	homo	acatGaact	acatCaact	G to C	at2g23980	intron
500mGy/h-8	2	10218407	SBS	homo	gttaGttaa	gttaAttaa	G to A	at2g24020	intron
100mGy/h-8	2	10270418	-1	hetero	tgctCttgt	tgctttgt	C	at2g24160		pseudogene
500mGy/h-7	2	10271189	Deletion	homo	atggGAAATCttta	atggttta	-6
500mGy/h-6	2	10326768	SBS	homo	atccGtaaa	atccAtaaa	G to A
500mGy/h-5	2	10414379	SBS	homo	aagcTttaa	aagcGttaa	T to G
500mGy/h-5	2	10423750	Deletion	homo	ttggCGAA---TCTCcgag	ttggcgag	-19	at2g24530	exon
500mGy/h-5	2	10425404	SBS	homo	ttgtAttgt	ttgtCttgt	A to C
500mGy/h-7	2	10468589	SBS	homo	atttTtaaa	atttGtaaa	T to G	at2g24625	intron
500mGy/h-8	2	10469697	SBS	hetero	atctCaata	atctTaata	C to T
500mGy/h-5	2	10575510	Deletion	homo	tcttTTTT---TGGCtaag	tctttaag	-19	at2g24820	exon
500mGy/h-7	2	10636314	-1	homo	gcatAatca	gcatatca	A
500mGy/h-7	2	10746427	SBS	homo	aatgGcttc	aatgTcttc	G to T
500mGy/h-8	2	10773382	SBS	hetero	aatgCtaac	aatgTtaac	C to T	at2g25300	intron
500mGy/h-7	2	10801651	-1	homo	atcaTtttt	atcatttt	T	at2g25355	intron
Control-8	2	10805902	-1	hetero	tagtAacac	tagtacac	A
500mGy/h-8	2	10826582	SBS	hetero	tggcAatta	tggcTatta	A to T
2uGy/h-5	2	11053736	SBS	homo	tagtGttca	tagtAttca	G to A
100mGy/h-5	2	11064026	SBS	homo	tcaaCatga	tcaaGatga	C to G	at2g25940	exon	Val378Leu
100mGy/h-5	2	11083131	SBS	homo	agatGtata	agatAtata	G to A	at2g26000	intron
2uGy/h-7	2	11148304	SBS	homo	agagCatct	agagTatct	C to T	at2g26190	exon	Cys399Tyr
500mGy/h-7	2	11235152	Deletion	homo	ctttGTAT---CAATggat	ctttggat	-128	at2g26410	exon
500mGy/h-5	2	11245772	SBS	homo	tgatTgcta	tgatAgcta	T to A	at2g26430	intron
100mGy/h-7	2	11249409	Insertion	hetero	aacatttt	aacaTTtttt	+2	at2g26440	3UTR
500mGy/h-8	2	11486150	SBS	hetero	gcacGggcg	gcacTggcg	G to T	at2g26910	exon	Arg1003Leu
500mGy/h-6	2	11640124	-1	homo	aatgTagat	aatgagat	T
500mGy/h-8	2	11661078	Complex	hetero	tgacTGgatg	tgacATgatg	SBSx2	at2g27240	intron
500mGy/h-5	2	11835804	SBS	homo	acaaTtagc	acaaCtagc	T to C
500mGy/h-8	2	12009357	SBS	hetero	tggtGtaat	tggtCtaat	G to C	at2g28170	intron
500mGy/h-6	2	12108999	SBS	homo	taatAttag	taatGttag	A to G
500mGy/h-6	2	12127588	SBS	homo	ctccTcgga	ctccAcgga	T to A	at2g28360	exon	Arg269Trp
100mGy/h-6	2	12513149	Deletion	hetero	cacaACTG---AAAGacat	cacaacat	-63	at2g29120	exon
500mGy/h-5	2	12620215	SBS	homo	tctcTtaga	tctcAtaga	T to A	at2g29440	exon	Stop_gained
500mGy/h-8	2	12652402	SBS	hetero	tttgCttag	tttgGttag	C to G	at2g29580	intron
500mGy/h-8	2	12771617	-1	hetero	atacAaaaa	atacaaaa	A
100mGy/h-7	2	12817966	Deletion	homo	cagcTCTAAtcga	cagctcga	-5
500mGy/h-6	2	12822352	SBS	homo	taggGtgta	taggTtgta	G to T	at2g30040	exon	synonymous
500mGy/h-8	2	12824003	-1	homo	ctacAaaaa	ctacaaaa	A
500mGy/h-6	2	12946273	Deletion	hetero	ggatATAC---CAACataa	ggatataa	-37
500mGy/h-7	2	13095061	-1	hetero	agaaGaaaa	agaaaaaa	G
500mGy/h-5	2	13104305	SBS	homo	aaacTttac	aaacCttac	T to C
500mGy/h-7	2	13265620	SBS	hetero	tgcgCatac	tgcgAatac	C to A	at2g31130	intron
500mGy/h-6	2	13283654	SBS	hetero	cacaTgcag	cacaCgcag	T to C	at2g31170	exon	synonymous
Control-7	2	13307351	Deletion	hetero	ttctTGtgat	ttcttgat	-2	at2g31230	exon
500mGy/h-6	2	13411402	SBS	homo	ataaGaaac	ataaTaaac	G to T
500mGy/h-5	2	13528060	SBS	homo	tcttCttct	tcttGttct	C to G	at2g31810	intron
500mGy/h-5	2	13621789	-1	homo	aattCcttg	aattcttg	C
100mGy/h-6	2	13672954	Complex	homo	tttaTCaatt	tttaCAaatt	SBSx2	at2g32179	5UTR
500mGy/h-5	2	13818366	Deletion	homo	ttatGCAA---CAAAgcgt	ttatgcgt	-53
500mGy/h-5	2	13822010	SBS	homo	tactTctac	tactActac	T to A	at2g32550	intron
500mGy/h-8	2	13979862	-1	hetero	ttacGgaaa	ttacgaaa	G	at2g32950	intron
500mGy/h-8	2	14020228	Deletion	hetero	atatAGccaa	atatccaa	-2	at2g33040	intron
500mGy/h-6	2	14181852	SBS	homo	taaaAagtg	taaaTagtg	A to T	at2g33480	intron
500mGy/h-8	2	14247625	SBS	homo	ttacAtgtt	ttacCtgtt	A to C	at2g33670	intron
500mGy/h-8	2	14302072	SBS	hetero	tgtcTcgtc	tgtcAcgtc	T to A	at2g33800	exon	Glu94Val
500mGy/h-5	2	14384965	SBS	hetero	cctcAcatc	cctcCcatc	A to C	at2g34060	exon	Thr18Pro
100mGy/h-8	2	14407486	SBS	homo	agatGatat	agatAatat	G to A	at2g34100	intron
500mGy/h-8	2	14459791	SBS	homo	ctttTggtg	ctttGggtg	T to G	at2g34240	exon	Leu212Trp
500mGy/h-7	2	14515566	SBS	hetero	aaacTtgaa	aaacGtgaa	T to G	at2g34390	intron
500mGy/h-8	2	14530281	SBS	hetero	tttgTtctt	tttgGtctt	T to G	at2g34460	exon	Val157Gly
500mGy/h-8	2	14532378	SBS	homo	tgatCgtga	tgatGgtga	C to G	at2g34470	exon	Asp12His
500mGy/h-5	2	14598641	SBS	homo	ttttCattg	ttttGattg	C to G
500mGy/h-8	2	14703245	-1	hetero	ttttAaaac	ttttaaac	A	at2g34840	intron
0.6mGy/h-8	2	14752873	SBS	homo	tggaGcaag	tggaAcaag	G to A	at2g35000	exon	Leu25Phe
500mGy/h-8	2	14755707	SBS	hetero	actaTaatc	actaCaatc	T to C	at2g35010	intron
500mGy/h-5	2	14784760	SBS	homo	aaaaGaaat	aaaaTaaat	G to T
500mGy/h-8	2	14847883	Complex	hetero	taacAAcTagat	taaccAagat	-2, SBS	at2g35250	intron
500mGy/h-8	2	14848700	SBS	hetero	caatGatac	caatTatac	G to T
500mGy/h-8	2	14849957	SBS	homo	accgAtctg	accgGtctg	A to G	at2g35260	exon	Ile106Val
500mGy/h-5	2	14961250	SBS	homo	gtaaCtgga	gtaaTtgga	C to T	at2g35620	exon	synonymous
500mGy/h-8	2	15113285	SBS	homo	tgaaGcaag	tgaaTcaag	G to T	at2g35990	intron
500mGy/h-8	2	15225990	SBS	homo	ggtaCcttt	ggtaActtt	C to A	at2g36310	splicing	splicing variant
500mGy/h-6	2	15537170	SBS	homo	gtgaAtcag	gtgaGtcag	A to G
500mGy/h-8	2	15562911	SBS	hetero	aacgTttac	aacgAttac	T to A
500mGy/h-8	2	15645779	Deletion	hetero	gaatCGTCAACaaac	gaataaac	-7	at2g37260	exon
500mGy/h-8	2	15695677	-1	hetero	atcaTaatg	atcaaatg	T	at2g37390	3UTR
100mGy/h-6	2	15786503	Deletion	hetero	aataATTaagc	aataaagc	-3
100mGy/h-5	2	15918812	SBS	hetero	taaaTccga	taaaCccga	T to C	at2g38040	exon	Ser261Pro
500mGy/h-8	2	16095641	SBS	hetero	gctcTgctt	gctcCgctt	T to C	at2g38440	exon	Leu31Pro
500mGy/h-6	2	16161396	SBS	homo	ttcaTaaga	ttcaCaaga	T to C
500mGy/h-6	2	16217455	SBS	homo	aaaaGattc	aaaaAattc	G to A	at2g38800	exon	Asp153Asn
100mGy/h-6	2	16275698	Deletion	homo	ttacTTCCATtgtc	ttactgtc	-6	at2g38970	exon
500mGy/h-7	2	16276929	-1	homo	gtgaGttat	gtgattat	G
500mGy/h-8	2	16418594	SBS	homo	ttatCaggc	ttatAaggc	C to A
500mGy/h-8	2	16532131	SBS	hetero	ctttAtggt	ctttCtggt	A to C	at2g39660	exon	Tyr23Ser
500mGy/h-7	2	16592070	SBS	homo	aatgGtggg	aatgTtggg	G to T	at2g39780	exon	Gly120Val
500mGy/h-7	2	16662340	SBS	homo	ttatAagaa	ttatTagaa	A to T	at2g39910	intron
500mGy/h-7	2	16781233	-1	hetero	agtcAaaaa	agtcaaaa	A
500mGy/h-6	2	16824255	Insertion	hetero	ccttgaga	ccttGAgaga	+2	at2g40270	exon
500mGy/h-7	2	16835805	SBS	homo	gtttTtttt	gtttGtttt	T to G
500mGy/h-6	2	16838725	SBS	homo	ggagAcaca	ggagCcaca	A to C	at2g40316	3UTR
500mGy/h-5	2	16942874	SBS	homo	gtagTttgt	gtagAttgt	T to A	at2g40570	intron
100mGy/h-5	2	16944036	SBS	homo	cttcGgctt	cttcAgctt	G to A	at2g40580	exon	Gly25Ser
500mGy/h-5	2	16945816	SBS	homo	acagGagac	acagCagac	G to C	at2g40590	exon	Ser76Cys
500mGy/h-5	2	17037531	Complex	homo	tttaTCatat	tttaATatat	SBSx2	at2g40820	intron
500mGy/h-8	2	17125971	SBS	hetero	atatCaaca	atatGaaca	C to G	at2g41050	intron
100mGy/h-6	2	17131385	Deletion	hetero	acctTGAtgag	accttgag	-3	at2g41070	exon
500mGy/h-6	2	17193677	SBS	homo	cacgAgaat	cacgTgaat	A to T
500mGy/h-5	2	17319708	Deletion	homo	gagaTGGCtgcc	gagatgcc	-4	at2g41520	exon
500mGy/h-7	2	17357362	SBS	hetero	actcCgtct	actcGgtct	C to G	at2g41630	exon	synonymous
500mGy/h-6	2	17434777	SBS	homo	agctCactc	agctGactc	C to G	at2g41790	exon	Glu201Gln
500mGy/h-6	2	17506003	SBS	homo	aaccAttgt	aaccGttgt	A to G
500mGy/h-7	2	17617773	SBS	hetero	cacaCatct	cacaTatct	C to T	at2g42290	intron
500mGy/h-5	2	17799184	SBS	homo	ttgtCgcag	ttgtAgcag	C to A	at2g42770	exon	synonymous
500mGy/h-5	2	17856318	SBS	homo	tcagAaaaa	tcagGaaaa	A to G	at2g42910	5UTR
100mGy/h-5	2	17881209	-1	hetero	tgccTttta	tgccttta	T	at2g43000	intron
500mGy/h-6	2	18088109	SBS	homo	agtcCaagt	agtcGaagt	C to G	at2g34610	exon	Leu265Phe
500mGy/h-6	2	18090394	Deletion	homo	acaaTCtttt	acaatttt	-2
500mGy/h-8	2	18141225	SBS	hetero	gactTgtgt	gactGgtgt	T to G	at2g43795	exon	Lys143Gln
500mGy/h-5	2	18206282	SBS	hetero	tgctTtagc	tgctAtagc	T to A	at2g43970	exon	Stop_gained
100mGy/h-8	2	18252034	-1	homo	cttcTtatc	cttctatc	T
500mGy/h-5	2	18292879	SBS	homo	atttGgtta	atttAgtta	G to A
500mGy/h-8	2	18386760	SBS	hetero	gtttTatta	gtttAatta	T to A	at2g44540	intron
500mGy/h-6	2	18402338	SBS	homo	acctTtctt	acctCtctt	T to C	at2g44580	exon	synonymous
500mGy/h-6	2	18481392	SBS	homo	accaCttaa	accaAttaa	C to A
500mGy/h-5	2	18481789	SBS	homo	tcaaTaacg	tcaaAaacg	T to A
500mGy/h-6	2	18494145	Deletion	homo	taaaATactg	taaaactg	-2
500mGy/h-6	2	18674297	SBS	homo	aagtAgaac	aagtTgaac	A to T	at2g45290	intron
500mGy/h-8	2	18691785	SBS	hetero	ttccTttct	ttccCttct	T to C	at2g45340	exon	Leu16Pro
500mGy/h-7	2	18795812	SBS	hetero	gattCatgc	gattTatgc	C to T	at2g45620	3UTR
500mGy/h-7	2	18796409	SBS	hetero	atcgAcgtc	atcgTcgtc	A to T	at2g45630	exon	Asp137Val
500mGy/h-5	2	18903240	SBS	homo	tgcaAtccc	tgcaGtccc	A to G	at2g54940	exon	Asn70Ser
0.6mGy/h-5	2	19006627	SBS	homo	acatGcctt	acatAcctt	G to A	at2g46290	splicing	splicing variant
500mGy/h-6	2	19035481	SBS	homo	ccatGgagc	ccatCgagc	G to C	at2g46370	exon	Met320Ile
500mGy/h-8	2	19044972	Complex	homo	gtgtGGaaaa	gtgtTTaaaa	SBSx2
[truncated: 800 more rows]
