# Supplementary material for: Genetic Consequences of Acute/Chronic Gamma and Carbon Ion Irradiation of Arabidopsis thaliana
Source: Front Plant Sci. 2020 Mar 25;11:336. doi: 10.3389/fpls.2020.00336 (PMC7113374; doi:10.3389/fpls.2020.00336)
Supplement: Supplementary file 3 [file Table_3.xlsx]

## Sheet: Carbon ion irradiation
Supplementary Data 3: All mutations identified in carbon ion irradiation on dry seeds.
					Homopolymeric Sequence Polynucleotide repeat or microhomology			Non-synonymous mutation
Sample	Chr#	Position	Types of mutation	Zygosity	Original sequence	Altered sequence	Detail of mutation	Gene	Region	Note
125-10-5	1	3622144	SBS	hetero	ttttTaaat	ttttAaaat	T to A	at1g10870	intron
125-10-5	1	20029686	SBS	hetero	aaaaAgttg	aaaaTgttg	A to T	at1g53650	intron
125-10-5	1	23593771	SBS	hetero	taagTaaat	taagAaaat	T to A	at1g63640	exon	Leu to Phe
125-10-5	1	25115764	Deletion	hetero	ttcaCTaact	ttcaaact	-2	at1g67140	intron
125-10-5	1	29787264	Deletion	hetero	atatAGAA---CTACgagc	atatgagc	-308	at1g79180	exon
125-10-5	2	5641286	Complex	hetero	tattCCattt	tattATattt	SBSx2	at2g13540	intron
125-10-5	2	6248477	Deletion	hetero	ggagTTTT---CTCTttgt	ggagttgt	-22
125-10-5	2	7178100	SBS	homo	aactTaaat	aactGaaat	T to G
125-10-5	2	9957746	SBS	hetero	aagtGcgca	aagtAcgca	G to A	at2g23380	exon	Cys to Tyr
125-10-5	2	17637661	SBS	homo	aaaaAcgat	aaaaTcgat	A to T	at2g42340	5UTR
125-10-5	3	6715992	SBS	hetero	ataaCtttg	ataaAtttg	C to A	at3g19380	5UTR
125-10-5	3	6821869	Deletion	hetero	tcttGAAG---ATCAagca	tcttTagca	-11(-12+1)	at3g19640	exon
125-10-5	3	10132131	SBS	hetero	tcttActct	tcttTctct	A to T	at3g27380	exon	Ser to Arg
125-10-5	3	11170188	Deletion	hetero	cctaAACCCGtcat	cctaTtcat	-5(-6+1)
125-10-5	3	16755265	Deletion	hetero	gaaaTCtcaa	gaaatcaa	-2	at3g45638	5UTR
125-10-5	4	10949870	SBS	hetero	ctctCctct	ctctActct	C to A	at4g20270	exon	Pro to Thr
125-10-5	4	11649411	Deletion	hetero	ctttCTTT---GTAAttgt	ctttttgt	-144
125-10-5	4	11953215	SBS	hetero	aggaAtata	aggaTtata	A to T	at4g22753	intron
125-10-5	4	15014172	Deletion	hetero	aattAAAaaag	aattaaag	-3
125-10-5	5	15422503	Deletion	hetero	gaaaAAAA---GAATcacg	gaaacacg	-12	at5g38520	exon
125-12-1	1	297283	-1	homo	cccaTaaga	cccaaaga	T	at1g01820	intron
125-12-1	1	824389	Deletion	homo	agacGTCTAATTTtttt	agactttt	-9	at1g03350	5UTR
125-12-1	1	922788	-1	homo	tgatAaaat	tgataaat	A
125-12-1	1	4915941	-1	homo	tctcAagtc	tctcagtc	A	at1g14370	intron
125-12-1	1	6223289	SBS	homo	atttTctgt	atttActgt	T to A	at1g18080	intron
125-12-1	1	7320957	-1	homo	tttcAagtt	tttcagtt	A
125-12-1	1	7509191	SBS	homo	actcAacca	actcTacca	A to T	at1g21450	intron
125-12-1	1	20607208	Insertion	homo	cgagtatt	cgagTTTT---CAAAtatt	+27	at1g55250	5UTR
125-12-1	2	364655	Deletion	hetero	tgaaACCA---AAATatca	tgaaatca	-26	at2g01830	exon
125-12-1	2	2546303	Deletion	hetero	aatgATGGCGACAatga	aatgatga	-9	at2g06430		transposon
125-12-1	2	5683350	SBS	hetero	acaaCttct	acaaTttct	C to T
125-12-1	2	7156412	Deletion	homo	taatAAagtt	taatagtt	-2
125-12-1	2	7709941	Deletion	homo	tactATGAACatta	tactatta	-6	at2g17750	intron
125-12-1	2	11837433	-1	hetero	gcccAaaaa	gcccaaaa	A
125-12-1	2	13864099	Complex	hetero	caccAccAccgt	caccCccCccgt	SBSx2	at2g32690	exon	synonymous
125-12-1	2	15760918	SBS	hetero	atggGatgc	atggAatgc	G to A	at2g37560	exon	synonymous
125-12-1	2	17258057	SBS	hetero	ctttGtcat	ctttAtcat	G to A	at2g41390	3UTR
125-12-1	2	19344169	Deletion	hetero	agatACAG…ACATtttt	agattttt	-6313	at2g47090, at2g47100, at2g47110, at2g47115, at2g47120, at2g47130	exon for all genes	6 genes
125-12-1	3	1344487	SBS	homo	ctatTtgtg	ctatCtgtg	T to C	at3g04870	intron
125-12-1	3	12950233	SBS	hetero	tgttGagtg	tgttTagtg	G to T	at3g31950	exon	stop_gained
125-12-1	3	16902286	-1	hetero	cagaTtttt	cagatttt	T	at3g45990	intron
125-12-1	3	19919338	-1	homo	ctatAatcg	ctatatcg	A	at3g53760	intron
125-12-1	3	21581283	Deletion	homo	gtggATtaat	gtggtaat	-2	at3g58290	intron
125-12-1	4	10472631	Deletion	hetero	gatgCTCctcc	gatgctcc	-3	at4g19150	exon
125-12-1	4	11345978	SBS	homo	atggAagaa	atggGagaa	A to G	at4g21326	5UTR
125-12-1	4	14275447	SBS	hetero	atatGttta	atatAttta	G to A	at4g28940	intron
125-12-1	4	15342414	+1	hetero	ttttaaaa	ttttAaaaa	A
125-12-1	5	1553890	Complex	homo	gaaaAGtaaa	gaaaTTtaaa	SBSx2	at5g05240	3UTR
125-12-1	5	3487785	Deletion	hetero	gaatATAA---CAGGaaga	gaataaga	-14	at5g11020	intron
125-12-1	5	4733975	SBS	hetero	tgatCttct	tgatAttct	C to A	at5g14690	exon	Asp to Tyr
125-12-1	5	16894134	SBS	hetero	aaccGatcc	aaccAatcc	G to A	at5g42250	exon	synonymous
125-12-1	5	17528084	Deletion	homo	gccgGAGG---GACCtagt	gccgtagt	-17	at5g43630	exon
125-12-1	5	17663253	SBS	homo	tccaCtgaa	tccaTtgaa	C to T	at5g43900	intron
125-12-1	5	23795590	SBS	hetero	ggaaTtttt	ggaaAtttt	T to A	at5g58930	exon	Ile to Phe
125-12-1	5	25174748	SBS	hetero	cgaaAtgcg	cgaaTtgcg	A to T
125-12-1	5	26669633	SBS	hetero	aagaAaaaa	aagaGaaaa	A to G
125-2-2	1	3607743	SBS	hetero	ttttTtgaa	ttttAtgaa	T to A	at1g10840	3UTR
125-2-2	1	9124997	Deletion	hetero	cgatAATCAgaat	cgatgaat	-5	at1g26370	exon
125-2-2	1	9148100	+1	hetero	aataaata	aataTaata	T
125-2-2	1	9286059	-1	hetero	tctcCGtttg	tctcAtttg	-1(-2+1)	at1g26800	exon
125-2-2	1	10580062	SBS	hetero	atagAtaca	atagGtaca	A to G
125-2-2	1	11733176	+1	hetero	acctggag	acctGggag	G
125-2-2	1	11965730	SBS	hetero	atctTtaag	atctCtaag	T to C	at1g33030	exon	Lys to Arg
125-2-2	1	14683360	SBS	hetero	agtaTtaaa	agtaGtaaa	T to G
125-2-2	1	23705214	+1	hetero	gtagcatt	gtagTcatt	T	at1g63860	exon
125-2-2	1	24726936	Deletion	hetero	ttatTACAGATCtaca	ttattaca	-8	at1g66320	3UTR
125-2-2	1	24907911	Complex	hetero	aaatTacggAttta	aaatCacggGttta	SBSx2
125-2-2	2	7314655	SBS	hetero	gggtTttcg	gggtCttcg	T to C	at2g16881	exon	Lys to Arg
125-2-2	2	14419918	Deletion	hetero	tgagTTtttt	tgagtttt	-2	at2g34150	intron
125-2-2	2	14816650	Deletion	homo	cagtCAGC---TGACttct	cagtttct	-26	at2g35140	exon
125-2-2	3	10543470	SBS	hetero	aaacGcatt	aaacAcatt	G to A
125-2-2	3	12334526	SBS	hetero	gccgAgggt	gccgTgggt	A to T
125-2-2	3	15023913	+1	hetero	tggatttt	tggaTtttt	T
125-2-2	3	18875489	-1	hetero	gaagAaaaa	gaagaaaa	A	at3g50780	3UTR
125-2-2	3	20367395	SBS	homo	aacaAatat	aacaCatat	A to C
125-2-2	3	23408189	-1	homo	aacaTtatc	aacatatc	T	at3g63380	exon
125-2-2	4	6669608	SBS	homo	ttttGctct	ttttCctct	G to C
125-2-2	4	6671908	Complex	homo	tgggGTcgtg	tgggAAcgtg	SBSx2
125-2-2	4	8128297	Deletion	homo	ctcaGTTG---GAAGgtaa	ctcagtaa	-26	at4g14103	exon
125-2-2	4	9618651	Deletion	homo	ataaGAAG---GCTCttac	ataattac	-36	at4g17140	intron
125-2-2	4	10723555	Deletion	homo	accaGTatgc	accaatgc	-2
125-2-2	4	11005321	Complex	homo	tgctGTcaaa	tgctAAcaaa	SBSx2	at4g20380	exon	stop
125-2-2	4	12094794	-1	hetero	aataTtttt	aatatttt	T
125-2-2	4	13326642	-1	hetero	ataaTtatg	ataatatg	T
125-2-2	4	14147272	Deletion	hetero	atctTCATCttca	atctttca	-5	at4g28650	exon
125-2-2	4	17312251	Deletion	hetero	atttTAAtaga	attttaga	-3	at4g36730	5UTR
125-2-2	5	296639	Deletion	hetero	actcCGTT---CAGAgtcg	actcgtcg	-44	at5g01770	exon
125-2-2	5	18767398	Deletion	hetero	gtgaTGGTTGtgac	gtgatgac	-6	at5g46270	exon
125-2-2	5	19338359	-1	hetero	accaCaaaa	accaaaaa	C
125-2-2	5	20891510	Deletion	hetero	agtgATTT---GTACatct	agtgatct	-17	at5g51440	intron
125-2-2	5	21587693	Complex	hetero	ttatCTtcat	ttatTCtcat	SBSx2	at5g53210	exon	Lys to Arg
125-2-2	5	23577760	SBS	hetero	ccatCaaaa	ccatAaaaa	C to A	at5g58320	intron
125-2-2	5	23626714	+1	hetero	attgaaat	attgAaaat	A	at5g58440	5UTR
125-2-2	5	24197020	SBS	hetero	tctaAtcac	tctaTtcac	A to T	at5g60090	exon	Ile to Asn
125-2-2	5	26074222	SBS	hetero	aagcGaagt	aagcAaagt	G to A
125-4-1	1	1187157	SBS	hetero	tcgcTtcag	tcgcCtcag	T to C	at1g04400	exon	synonymous
125-4-1	1	2443620	SBS	hetero	tcttTggac	tcttCggac	T to C	at1g07900	exon	Trp to Arg
125-4-1	1	3370432	SBS	hetero	gaccGatca	gaccTatca	G to T
125-4-1	1	10335193	Deletion	hetero	gcaaAGAG---ACAGagag	gcaaagag	-23	at1g29560	exon
125-4-1	1	17351840	SBS	hetero	ccttTtgtt	ccttAtgtt	T to A	at1g47330	exon	Phe to Tyr
125-4-1	1	18999155	Insertion	hetero	cctttttc	ccttTTTCtttc	+4
125-4-1	1	23171289	SBS	hetero	tgttAtaac	tgttCtaac	A to C	at1g62570	intron
125-4-1	1	23195966	SBS	hetero	ttgaGacta	ttgaAacta	G to A
125-4-1	1	26106539	SBS	hetero	tttcTttta	tttcCttta	T to C
125-4-1	1	26453736	Insertion	hetero	tctgatat	tctgATatat	+2	at1g70250	intron
125-4-1	2	1750602	SBS	hetero	aacaCaaac	aacaTaaac	C to T
125-4-1	2	2827384	Complex	hetero	ttggAGagac	ttggGAagac	SBSx2
125-4-1	2	13660440	SBS	hetero	acggCgaca	acggTgaca	C to T	at2g32150	exon	Ala to Val
125-4-1	2	14138342	SBS	hetero	atttCcttt	atttTcttt	C to T
125-4-1	2	14630819	SBS	hetero	aaaaCttgt	aaaaTttgt	C to T	at2g34690	intron
125-4-1	2	16528693	SBS	hetero	atccAgaaa	atccTgaaa	A to T	at2g39650	exon	synonymous
125-4-1	3	4651866	SBS	hetero	catcCactg	catcTactg	C to T	at3g14050	exon	synonymous
125-4-1	3	9542017	-1	homo	tttcTtgtt	tttctgtt	T	at3g26110	3UTR
125-4-1	3	10841031	SBS	homo	tacaTgata	tacaAgata	T to A
125-4-1	3	11165929	Deletion	homo	agctACAAAATCacaa	agctacaa	-8	at3g29200	intron
125-4-1	4	3781768	SV	hetero			~312 kbp inversion	at4g06638		transposon
125-4-1	4	4093684	SBS	hetero	tggaCaaaa	tggaAaaaa	C to A
125-4-1	4	8807145	SBS	hetero	tctaGtatt	tctaAtatt	G to A	at4g15393	3UTR
125-4-1	4	15565948	Insertion	homo	aaagatat	aaagATatat	+2	at4g32230	intron
125-4-1	5	4935416	Deletion	homo	aactTAAG---TACAaact	aactaact	-52	at5g15200	intron
125-4-1	5	10231501	SBS	homo	ttgtAgtaa	ttgtTgtaa	A to T
125-4-1	5	15405223	Deletion	hetero	tttgCTAAACcttg	tttgcttg	-6	at5g38470	intron
125-4-1	5	16424864	Deletion	hetero	tttcCGGCTaatt	tttcaatt	-5	at5g41010	intron
125-4-1	5	16591716	Complex	hetero	gctaAtTtcgt	gctaTtCtcgt	SBSx2	at5g41460	exon	Ile to Asn, synonymous
125-4-1	5	23187571	-1	hetero	aataTttta	aatattta	T
125-4-1	5	24449837	Deletion	hetero	atgcGAAT---AAGTgaat	atgcgaat	-32
125-5-1	1	3133880	Deletion	hetero	agtaGTCgtcg	agtaTgtcg	-2(-3+1)
125-5-1	1	6253689	Deletion	hetero	atgaATTAGgtgc	atgagtgc	-5	at1g18160	intron
125-5-1	1	11886904	Deletion	homo	ctagAGAA---TGCTagaa	ctagagaa	-13
125-5-1	1	22356811	-1	homo	ggggAaaaa	ggggaaaa	A
125-5-1	1	26072351	Deletion	hetero	taagAGAGGAcaag	taagcaag	-6	at1g69360	exon
125-5-1	1	26920198	Deletion	hetero	ttaaGAGATggta	ttaaggta	-5
125-5-1	1	28796972	-1	homo	actaGggag	actaggag	G	at1g76720	intron
125-5-1	1	28799771	Deletion	hetero	gaaaTGATACCtgag	gaaatgag	-7	at1g76720	exon
125-5-1	2	6937742	Deletion	hetero	gtcaTGCTTCtcta	gtcatcta	-6	at2g15920		transposon
125-5-1	2	12559488	Deletion	hetero	gagtTCAT---CTACtcat	gagttcat	-17	at2g29210	intron
125-5-1	2	13824297	Deletion	hetero	ggttATGtttt	ggtttttt	-3
125-5-1	2	14312270	SBS	hetero	ctcaCctcg	ctcaActcg	C to A	at2g33835	splicing	splicing variant
125-5-1	2	14944754	Deletion	hetero	tcccTTTT---TAGCaaac	ctcccaaa	-37	at2g35600	intron
125-5-1	3	4153732	Deletion	homo	cttgCTActca	cttgctca	-3	at3g12980	exon
125-5-1	3	5002764	Deletion	homo	tcctTTGG---TGATtgat	tccttgat	-32
125-5-1	3	5294313	Deletion	homo	tcaaACacat	tcaaacat	-2	at3g15620	exon
125-5-1	3	9239983	Deletion	homo	ttacTCCAAGTGtaga	ttactaga	-8	at3g25485		transposon
125-5-1	3	14639518	Deletion	homo	ttacCAGCTgtct	ttacAgtct	-4(-5+1)	at3g42530		transposon
125-5-1	4	3352002	SBS	homo	tcctGtcca	tcctAtcca	G to A	at4g06532		transposon
125-5-1	4	4902653	Deletion	homo	attcACTA---TAGAacgg	tcacacgg	-1264
125-5-1	4	10605193	Complex	homo	taaaAAGGTGAAacTaaaa	taaaTTCacCaaaa	-5(-8+3), SBS
125-5-1	4	18242556	Deletion	hetero	gcagAATCAGGTtctg	gcagtctg	-8	at4g39170	exon
125-5-1	4	18242585	SBS	hetero	ttgtTatat	ttgtAatat	T to A	at4g39170	exon	synonymous
125-5-1	5	1091474	Deletion	hetero	actgCTTcttg	actgcttg	-3	at5g04040	exon
125-5-1	5	1560738	Deletion	hetero	ttatAAGAaaga	ttataaga	-4	at5g05260	intron
125-5-1	5	14691336	Complex	homo	gcaaTaaaGattc	gcaaAaaaCattc	SBSx2	at5g37140	exon	Ile to Lys, Lys to Asn
125-5-1	5	16579478	Deletion	homo	gaccAATgtac	gaccgtac	-3
125-5-1	5	16600638	-1	homo	tgatGcctc	tgatcctc	G	at5g41490	exon
125-5-1	5	19509695	SBS	hetero	tcgtAtaac	tcgtTtaac	A to T	at5g48120	exon	Ile to Lys
125-5-1	5	20905119	Complex	hetero	ataaGGattt	ataaAAattt	SBSx2
125-5-1	5	22060358	Complex	hetero	ctaaCCaaaa	ctaaAAaaaa	SBSx2	at5g54310	intron
125-5-1	5	22748819	SBS	hetero	tcgtTtagt	tcgtAtagt	T to A	at5g56200	exon	Phe to Tyr
125-5-1	5	25068035	Deletion	hetero	ttcaAATCGactc	ttcaactc	-5
125-5-1	5	25643455	SBS	hetero	gaccActca	gaccCctca	A to C	at5g64070	exon	Trp to Gly
125-6-1	1	4623134	Deletion	homo	tgttTCTA---AACAtcaa	tgtttcaa	-12	at1g13480	exon
125-6-1	1	23320933	SBS	homo	agggAtata	agggGtata	A to G
125-6-1	1	24373948	SBS	homo	ccagTacaa	ccagGacaa	T to G
125-6-1	2	2130258	SBS	homo	tgtcGcgat	tgtcAcgat	G to A
125-6-1	2	5459889	-1	homo	aaatAaaaa	aaataaaa	A
125-6-1	2	6349896	Deletion	homo	tataTTGG---TCCGagag	tataagag	-245416	(Gene) at2g14800, at2g14810, at2g14820, at2g14830, at2g14835, at2g14846, at2g14850, at2g14860, at2g14870, at2g14878, at2g14880, at2g14890, at2g14900, at2g14910, at2g14920, at2g14935, at2g14960, at2g15000, at2g15010, at2g15020, at2g15025, at2g15029, at2g15042, at2g15050, at2g15080, at2g15090, at2g15110, at2g15128, at2g15130, at2g15170, at2g15180, at2g15185 (Transposon) at2g14796, at2g14843, at2g14…	exon for all genes	32 genes, 17 transposons, 6 pseudogenes
125-6-1	2	10572529	SV	homo			~521 kbp inversion	at2g24800, at2g37620	exon, exon
125-6-1	2	13026798	Deletion	homo	tagtTTTGTTTGGtttt	tagttttt	-9	at2g30580	intron
125-6-1	2	15731806	SBS	homo	cataTttgt	cataAttgt	T to A
125-6-1	2	18374032	+1	hetero	ttcataac	ttcaTtaac	T
125-6-1	2	18401464	SBS	hetero	ttgtTtgta	ttgtAtgta	T to A
125-6-1	3	7549716	SBS	hetero	tgacCacca	tgacAacca	C to A	at3g21430	intron
125-6-1	3	8041753	Deletion	hetero	tattTTGaaaa	tattaaaa	-3
125-6-1	3	12628939	SBS	hetero	atcgGgcta	atcgCgcta	G to C
125-6-1	3	15878581	Deletion	hetero	gaaaAGGGAGagat	gaaaagat	-6	at3g44120	3UTR
125-6-1	3	15886369	Complex	hetero	attgCaCatat	attgAaTatat	SBSx2
125-6-1	3	17202547	-1	hetero	atatCtttt	atattttt	C
125-6-1	3	17786949	Deletion	hetero	aggaCCaaag	aggaaaag	-2	at3g48170	exon
125-6-1	3	22274841	SBS	homo	tcaaTaagt	tcaaAaagt	T to A	at3g60260	intron
125-6-1	4	5839030	SBS	homo	aaatTtccg	aaatAtccg	T to A
125-6-1	4	6245668	SV	homo			~207 kbp inversion	at4g09965, at4g10414	exon, pseudogene
125-6-1	4	6696328	Deletion	homo	aatgTAAtagc	aatgtagc	-3
125-6-1	4	8930832	SBS	homo	catgGgcat	catgAgcat	G to A
125-6-1	4	14173294	SBS	homo	aaccAggag	aaccTggag	A to T
125-6-1	5	13796775	Deletion	homo	gctaAACTAAAAccca	gctaccca	-8
125-6-1	5	21016447	+1	homo	ttttaaaa	ttttAaaaa	A
125-6-1	5	22930227	-1	hetero	cccaTtttt	cccatttt	T
125-6-1	5	23294994	-1	hetero	tgagTtttt	tgagtttt	T
125-6-1	5	23475568	Insertion	hetero	ataaagag	ataaAGagag	+2
125-6-1	5	24196261	-1	hetero	taccGagcg	taccagcg	G	at5g60090	exon
125-6-1	5	24360523	Deletion	hetero	tagtAAAG---ACTAaccg	tagtaccg	-23	at5g60600	intron
125-6-1	5	25905384	Deletion	hetero	tgtaTTTGAATcaat	tgtacaat	-7
125-6-1	5	26809333	SBS	hetero	aaacAcggt	aaacTcggt	A to T	at5g67190	exon	synonymous
175-12-1	1	4921518	SBS	hetero	aagaTcaat	aagaAcaat	T to A	at1g14380	5UTR
175-12-1	1	13474780	SBS	hetero	aagcAttga	aagcTttga	A to T
175-12-1	1	15763209	SBS	hetero	ccttGtaga	ccttAtaga	G to A	at1g42200		transposon
175-12-1	1	19191737	Complex	hetero	catgAATTTctgCTTCttct	catgGAActgttct	-2(-5+3), -4	at1g51745	intron
175-12-1	1	29040915	SBS	hetero	ctgaAcctt	ctgaTcctt	A to T	at1g77300	exon	Phe to Ile
175-12-1	2	332196	SBS	hetero	tgaaAaaaa	tgaaGaaaa	A to G	at2g01755	3UTR
175-12-1	2	7193240	SBS	homo	taatTaatg	taatAaatg	T to A
175-12-1	2	9454654	Insertion	hetero	ttcaaatt	ttcaAATTTTCACTaatt	+10
175-12-1	2	16477858	-1	homo	tttcTtcct	tttctcct	T	at2g39480	3UTR
175-12-1	3	4087237	Deletion	hetero	tgtaAGCT---TGTTgaag	tgtagaag	-37
175-12-1	3	10057040	SBS	hetero	agttTgcta	agttAgcta	T to A	at3g27240	intron
175-12-1	3	11406835	Deletion	hetero	agaaTTGcctt	agaacctt	-3
175-12-1	3	14303931	SBS	hetero	taccAattg	taccCattg	A to C
175-12-1	3	14798805	SBS	hetero	tttaAaaaa	tttaTaaaa	A to T
175-12-1	3	15239723	Deletion	hetero	cctaTAAATACtgaa	cctatgaa	-7	at3g43300	intron
175-12-1	3	17552485	-1	hetero	gtcaTcttc	gtcacttc	T
175-12-1	3	17852095	SBS	hetero	catcAaaag	catcGaaag	A to G
175-12-1	3	21676609	-1	hetero	cgatGatgc	cgatatgc	G
175-12-1	3	22640856	SBS	hetero	cccaAagtg	cccaTagtg	A to T	at3g61170	exon	Leu to Met
175-12-1	4	3860342	+1	hetero	attatttt	attaTtttt	T
175-12-1	4	4159520	-1	homo	tggaGgggg	tggagggg	G	at4g07339		transposon
175-12-1	4	13662455	SBS	homo	ataaGacaa	ataaTacaa	G to T	at4g27270	intron
175-12-1	4	13973558	+1	homo	aagcttgc	aagcTttgc	T	at4g28130	exon
175-12-1	5	6481553	Deletion	hetero	gcaaATTaatg	gcaaaatg	-3
175-12-1	5	11147410	Deletion	hetero	ttccTAACAagca	ttccagca	-5
175-12-1	5	18900692	Deletion	hetero	agacCAAAaaaa	agacaaaa	-4
175-12-1	5	25748360	Deletion	homo	tgacTAATTtttt	tgactttt	-5
175-1-4	1	8176912	-1	hetero	acatGtttt	acattttt	G
175-1-4	1	8909976	Deletion	hetero	actgTCGG---AATTtcgg	actgtcgg	-30
175-1-4	1	14470544	SBS	hetero	aatcCgaac	aatcTgaac	C to T	at1g38423		transposon
175-1-4	1	20186405	Deletion	hetero	accaAAACcact	accacact	-4	at1g54080	intron
175-1-4	1	22579886	SBS	hetero	gcacGggaa	gcacAggaa	G to A	at1g61230	exon	Gly to Arg
175-1-4	1	25034166	SBS	hetero	ttaaGctat	ttaaActat	G to A
175-1-4	1	26576797	SBS	hetero	gcttCcgcg	gcttTcgcg	C to T	at1g70510	exon	Pro to Ser
175-1-4	2	2788013	Deletion	homo	actaAACctac	actactac	-3
175-1-4	2	3138978	SBS	homo	tacaAtatt	tacaCtatt	A to C
175-1-4	2	10388368	-1	homo	gtatAaacg	gtataacg	A
175-1-4	2	17134939	Insertion	hetero	cttgcgaa	cttgCGAATcgaa	+5
175-1-4	3	1064359	Insertion	hetero	tagcatat	tagcATatat	+2
175-1-4	3	13659074	SBS	homo	gtcgAgtga	gtcgCgtga	A to C	at3g33065		transposon
175-1-4	3	14346090	SBS	homo	aacgGccat	aacgAccat	G to A
175-1-4	3	19135595	SBS	homo	tcaaCtgtt	tcaaGtgtt	C to G
175-1-4	4	223122	SBS	homo	ttagTgaaa	ttagAgaaa	T to A	at4g00490	intron
175-1-4	4	1064203	SBS	homo	aatcGaaaa	aatcAaaaa	G to A
175-1-4	4	1501110	SBS	homo	tctcTaccc	tctcGaccc	T to G
175-1-4	4	2556689	+1	homo	taacTCGttgc	taacAACTttgc	+1(-3+4)	at4g04990	exon
175-1-4	4	2597148	SBS	homo	acgtCtcgc	acgtAtcgc	C to A
175-1-4	4	4704733	Deletion	homo	tcccTAAGCGAgttc	tcccgttc	-7	at4g07890		transposon
175-1-4	4	15982529	SBS	hetero	tgttTtgcc	tgttAtgcc	T to A	at4g33140	intron
175-1-4	5	84346	-1	hetero	aaagAaaaa	aaagaaaa	A	at5g01215	3UTR
175-1-4	5	5215595	SBS	hetero	ttctCcgca	ttctGcgca	C to G	at5g15980	3UTR
175-1-4	5	7195682	-1	homo	tatcTtttg	tatctttg	T	at5g21150	intron
175-1-4	5	8145982	Complex	homo	atttTaTtagg	atttAaCtagg	SBSx2
175-1-4	5	16344361	Deletion	homo	acagAAcaca	acagcaca	-2	at5g40820	intron
175-1-4	5	16351557	Complex	homo	caatcgAtgag	caatCCAcgTtgag	+3, SBSx2	at5g40820	exon
175-1-4	5	16617906	Deletion	homo	ctggTAAgcat	ctgggcat	-3	at5g41550	exon
175-1-4	5	17742831	SBS	homo	ctttCgatt	ctttTgatt	C to T	at5g44090	3UTR
175-1-4	5	26505636	Deletion	homo	cggtAGAA---CGGCagga	cggtagga	-36	at5g66350	exon
175-2-4	1	2386915	SBS	hetero	caggCgtgt	caggTgtgt	C to T	at1g07710	exon	Arg to His
175-2-4	1	2878334	Deletion	hetero	tataGTTTgatt	tatagatt	-4	at1g08940	intron
175-2-4	1	8437322	Deletion	hetero	caatCCTA---TGCAgata	caatTGATgata	-44(-45+4)	at1g23880	exon
175-2-4	1	9978235	SBS	hetero	atttCagat	atttTagat	C to T	at1g28410	intron
175-2-4	1	11770737	Deletion	hetero	tactCCAA---GTTCcata	tactcata	-13
175-2-4	1	12931508	-1	hetero	attaTtaat	attataat	T
175-2-4	1	17258954	Deletion	hetero	ggcaGCGT---AGCAttac	ggcattac	-67	at1g46624		transposon
175-2-4	1	17784820	SV	hetero			~11 kbp inversion	at1g48145	exon
175-2-4	1	24004833	SBS	homo	cataTggat	cataAggat	T to A
175-2-4	1	29856530	SBS	hetero	ttgaAgata	ttgaTgata	A to T
175-2-4	2	1250361	SBS	hetero	ttctAttat	ttctTttat	A to T
175-2-4	2	2614327	SBS	homo	gaatCtatc	gaatTtatc	C to T	at2g06560		transposon
175-2-4	2	10972839	-1	hetero	gataTtttt	gatatttt	T	at2g25730	5UTR
175-2-4	2	12367411	Deletion	hetero	tggaACTCTTTTtttt	tggatttt	-8	at2g28830	exon
175-2-4	2	13056328	-1	hetero	ctccTtttt	ctcctttt	T	at2g30650	5UTR
175-2-4	3	240862	SBS	hetero	aactCgaac	aactTgaac	C to T	at3g01640	intron
175-2-4	3	3820877	SBS	hetero	tactTtttt	tactGtttt	T to G	at3g12010	intron
175-2-4	3	4853207	SBS	hetero	atatAcgga	atatTcgga	A to T	at3g14460	exon	Tyr to Asn
175-2-4	3	7188063	SBS	hetero	gtaaTtaat	gtaaAtaat	T to A	at3g20580	exon	stop_gained
175-2-4	3	8851740	SBS	hetero	ggaaTaact	ggaaGaact	T to G
175-2-4	3	9305559	+1	hetero	tttataaa	tttaAtaaa	A
175-2-4	3	12579236	SBS	hetero	cccgAccat	cccgGccat	A to G
175-2-4	3	12794444	Deletion	hetero	aatcTTTTTttta	aatcttta	-5	at3g31422		transposon
175-2-4	3	12981118	SBS	hetero	atgcGgtat	atgcAgtat	G to A
175-2-4	3	13187845	SBS	hetero	taaaTcatg	taaaCcatg	T to C
175-2-4	3	13274475	SBS	hetero	atacCttag	atacTttag	C to T	at3g32320		transposon
175-2-4	3	13531918	Deletion	hetero	gaacCGTA---CTGTcgtt	gaaccgtt	-32
175-2-4	3	15980490	SBS	hetero	ttttCatgt	ttttGatgt	C to G
175-2-4	3	18497940	Deletion	hetero	gatgTGAA---GTAAtgaa	gatgtgaa	-12
175-2-4	3	18893863	SV	hetero			~382 kbp inversion	at3g50830	3UTR
175-2-4	3	19214439	SBS	hetero	actaTctaa	actaGctaa	T to G
175-2-4	3	19760337	-1	hetero	atgaTgtgc	atgagtgc	T
175-2-4	3	21185003	Complex	hetero	gaagCCtaga	gaagAAtaga	SBSx2
175-2-4	3	21633156	+1	hetero	cttcttat	cttcTttat	T	at3g58490	exon
175-2-4	3	22154527	-1	hetero	gaaaTcaag	gaaacaag	T	at3g59980	exon
175-2-4	4	1640569	Insertion	homo	gaactttt	gaacTTtttt	+2
175-2-4	4	4274350	Deletion	homo	tctaCATcatc	tctacatc	-3	at4g07490		transposon
175-2-4	4	12174699	Deletion	homo	acagAGAT…TAAAactc	acagactc	-16
175-2-4	4	14002698	SBS	hetero	gacaAatta	gacaGatta	A to G
175-2-4	4	14290505	Insertion	hetero	gtgttgtg	gtgtTGtgtg	+2	at4g28980	3UTR
175-2-4	4	14659908	SBS	hetero	aaggTttta	aaggCttta	T to C	at4g29950	exon	Val to Ala
175-2-4	4	16779820	+1	hetero	ctacaaaa	ctacAaaaa	A	at4g35270	intron
175-2-4	4	17679139	SBS	hetero	taacGcccc	taacCcccc	G to C
175-2-4	5	2024079	Deletion	homo	gcatTCGA…CCAGgatt	gcatgatt	-45	at5g06600	exon
175-2-4	5	2853622	SBS	homo	acagCggat	acagTggat	C to T	at5g08750	exon	Ala to Val
175-2-4	5	2906800	-1	hetero	caccGacgg	caccacgg	G	at5g09360	exon
175-2-4	5	17960496	-1	hetero	ttatGTtagg	ttatAtagg	-1(-2+1)
175-2-4	5	18926429	Deletion	homo	attaGATAACATatag	attaatag	-8	at5g46640	3UTR
175-2-4	5	24286276	Deletion	hetero	caggTAtata	caggtata	-2	at5g60380	intron
175-4-1	1	3709962	SBS	hetero	cttaTatta	cttaCatta	T to C
175-4-1	1	5652997	Deletion	hetero	tgctTTGTTTGGacaa	tgctacaa	-8
175-4-1	1	5773394	Complex	hetero	cctaGttatttGtttt	cctaAttatttAtttt	SBSx2
175-4-1	1	7190092	-1	hetero	agttGgtaa	agttgtaa	G	at1g20720	exon
175-4-1	1	11943800	-1	homo	atctCccaa	atctccaa	C	at1g32950	exon
175-4-1	1	14482543	Insertion	homo	agtctgaa	agtcTTtgaa	+2
175-4-1	1	16251866	SBS	hetero	caaaAacac	caaaGacac	A to G
175-4-1	1	16252297	+1	hetero	ttgcaatt	ttgcAaatt	A
175-4-1	1	21463635	-1	hetero	ttaaCcaaa	ttaacaaa	C
175-4-1	1	22115903	Deletion	hetero	cctaACTacat	cctaacat	-3	at1g60030	exon
175-4-1	1	23971015	SBS	hetero	tgatAtctt	tgatTtctt	A to T	at1g64550	exon	Ile to Phe
175-4-1	2	2703622	SV	homo			Intra-chromosomal translocation (chr2 and 5)	at5g28330		pseudogene
175-4-1	2	14089820	SBS	hetero	catgTcaga	catgAcaga	T to A	at2g33240	exon	Asp to Val
175-4-1	2	14488918	-1	hetero	ttttCccca	ttttccca	C	at2g34340	3UTR
175-4-1	3	3232785	SBS	homo	ctggCggct	ctggTggct	C to T	at3g10400	exon	synonymous
175-4-1	3	8171230	SBS	hetero	tgatGaaca	tgatAaaca	G to A
175-4-1	3	8187494	Deletion	hetero	atatAGTT---AAAAgctt	atatgctt	-18
175-4-1	3	9031896	Deletion	hetero	ttagTTATttat	ttagttat	-4	at3g24740	5UTR
175-4-1	3	11931502	SBS	hetero	gtggTgatt	gtggAgatt	T to A	at3g30320	intron
175-4-1	3	13349446	SBS	hetero	acaaGctgg	acaaActgg	G to A	at3g32393		transposon
175-4-1	3	14914237	SBS	hetero	aagcGagcg	aagcAagcg	G to A	at3g42806		transposon
175-4-1	3	18753702	Deletion	hetero	atccAGTT---CAAAagtt	atccagtt	-25	at3g50530	5UTR
175-4-1	3	19471367	SBS	hetero	ataaAtaaa	ataaGtaaa	A to G
175-4-1	4	436730	SBS	homo	agaaAgcat	agaaTgcat	A to T	at4g01010	exon	synonymous
175-4-1	4	616130	Deletion	homo	atatGAAgaaa	atatgaaa	-3
175-4-1	4	2697715	SBS	hetero	atctCtaat	atctTtaat	C to T	at4g05280		transposon
175-4-1	4	2981293	SBS	homo	ggttAgtgc	ggttGgtgc	A to G
175-4-1	4	5247540	Complex	homo	gcgcGAcgta	gcgcATcgta	SBSx2	at4g08300	exon	Asp to Ile
175-4-1	4	10132517	SBS	homo	aaatTaaga	aaatGaaga	T to G
175-4-1	4	10795489	Deletion	homo	gaacACATGtgtt	gaacGctgtt	-4(-5+1)
175-4-1	4	13728384	Deletion	homo	atccACAAAacaa	atccacaa	-5	at4g27450	exon
175-4-1	4	15067069	SBS	homo	aaggAgaat	aaggCgaat	A to C	at4g30960	5UTR
175-4-1	4	15364201	Deletion	hetero	gaggTAACtaca	gaggtaca	-4	at4g31740	exon
175-4-1	5	3490938	-1	hetero	caaaTtttt	caaatttt	T	at5g11030	3UTR
175-4-1	5	4616055	SV	homo			Intra-chromosomal translocation (chr3 and 5)	at3g11130, at5g14310, at5g14565	exon, exon, exon	3 genes
175-4-1	5	7122847	SBS	homo	aaaaAttta	aaaaTttta	A to T	at5g20970	3UTR
175-4-1	5	15108168	Deletion	homo	atctTCTC---AAAAacta	atctacta	-281933	(Gene) At5g37940, At5g37950, At5g37960, At5g37970, At5g37980, At5g37990, At5g38000, At5g38005, At5g38010, At5g38020, At5g38030, At5g38040, At5g38050, At5g38060, At5g38070, At5g38080, At5g38090, At5g38110, At5g38120, At5g38130, At5g38140, At5g38150, At5g38155, At5g38160, At5g38170, At5g38180, At5g38190, At5g38195, At5g38197, At5g38200, At5g38210, At5g38212, At5g38220, At5g38240, At5g38250, At5g382…	exon for all genes	60 genes, 8 transposons, 3 pseudo genes
175-4-1	5	15566089	SBS	homo	cttcTcttt	cttcActtt	T to A	at5g38880	exon	Arg to Ser
175-4-1	5	20924511	Deletion	homo	attgGTCC---TTAAgttc	attggttc	-29
175-4-1	5	22965604	SBS	hetero	cgctGaagt	cgctAaagt	G to A	at5g56780	exon	stop_gained
175-5-1	1	1459744	SBS	homo	cgtaTaaga	cgtaAaaga	T to A	at1g05080	exon	stop_gained
175-5-1	1	1483693	-1	homo	ccgcTagta	ccgcagta	T	at1g05140	exon
175-5-1	1	1707003	-1	homo	atacTtttc	atactttc	T
175-5-1	1	5166926	Deletion	homo	agttCCttcc	agttttcc	-2
175-5-1	1	5668629	Deletion	homo	tctgATCG---GGAAatca	tctgatca	-13	at1g16560	5UTR
175-5-1	1	6197875	SBS	homo	ggacGaata	ggacAaata	G to A
175-5-1	1	12144842	Deletion	homo	ttcaAGCT---GTTCtgtt	ttcatgtt	-13	at1g33470	intron
175-5-1	1	12593613	Deletion	homo	aacaAATccca	aacaCccca	-2(-3+1)
175-5-1	1	13035698	SBS	homo	ctcaAcggc	ctcaTcggc	A to T	at1g35440	exon	Leu to Met
175-5-1	1	14730360	SBS	hetero	ctaaGcact	ctaaAcact	G to A
175-5-1	1	15062186	SBS	hetero	cttcTgtaa	cttcCgtaa	T to C
175-5-1	1	17303879	Deletion	hetero	agagGTACgtaa	agaggtaa	-4	at1g47220	splicing	splicing variant
175-5-1	1	19622583	SBS	homo	gattAgaaa	gattTgaaa	A to T	at1g52695	intron
175-5-1	1	22959254	-1	homo	aactGactt	aactactt	G	at1g62110	exon
175-5-1	1	25344461	SBS	homo	actaTacat	actaCacat	T to C	at1g67630	3UTR
175-5-1	1	27457660	Deletion	homo	tgtcCTAActaa	tgtcctaa	-4	at1g72990	intron
175-5-1	1	30158589	SBS	homo	atttTggca	atttCggca	T to C
175-5-1	2	395716	Deletion	homo	atctAGagat	atctagat	-2
175-5-1	2	10888982	Deletion	homo	atgtATTGTTAGaaat	atgtaaat	-8	at2g25580	exon
175-5-1	2	12493209	SBS	homo	ttaaTatct	ttaaAatct	T to A	at2g29080	5UTR
175-5-1	2	13089815	-1	homo	cataGttca	catattca	G	at2g30720	intron
175-5-1	2	16163504	Deletion	homo	gaagGCAAACtagg	gaagtagg	-6	at2g38650	intron
175-5-1	2	16319558	Deletion	homo	gggtGTAA---ATAAaata	gggtaata	-14
175-5-1	2	19208090	Insertion	homo	taaaaatt	taaaATAA---ATGTaatt	+17
175-5-1	3	1457700	Deletion	hetero	cttgTCAA---ATGAtcaa	cttgtcaa	-16	at3g05165	exon
175-5-1	3	2189318	SBS	hetero	aatgTacag	aatgAacag	T to A	at3g06930	5UTR
175-5-1	3	7522459	Deletion	hetero	ttcaATatct	ttcaatct	-2
175-5-1	3	8989299	SBS	homo	gtgaGatgc	gtgaAatgc	G to A	at3g24630	exon	Arg to Lys
175-5-1	3	11744819	-1	homo	gtgcAataa	gtgcataa	A
175-5-1	3	15269765	SBS	homo	caacCggcc	caacTggcc	C to T
175-5-1	3	15627199	SV	homo			Intra-chromosomal translocation (~4168 kbp and ~179 kbp)	at3g53390	exon
175-5-1	3	15783053	SBS	homo	atatAtata	atatTtata	A to T	at3g43990	intron
175-5-1	3	17667864	Deletion	homo	ttcaTCTC---TGATctta	ttcactta	-166	at3g47890	exon
175-5-1	4	973371	SBS	hetero	gttgGtagg	gttgAtagg	G to A	at4g02200	intron
175-5-1	4	3276508	Complex	hetero	caatGgCtgca	caatTgGtgca	SBSx2	at4g06516		transposon
175-5-1	4	3758703	SBS	hetero	aaaaAcctt	aaaaCcctt	A to C
175-5-1	4	4180450	Deletion	hetero	atatGCAatga	atatatga	-3
175-5-1	4	4876808	-1	hetero	agtcAtttg	agtctttg	A	at4g08033		transposon
175-5-1	4	6888504	Deletion	hetero	attcTTTA---TTTCgtta	attctAgtta	-10(-11+1)	at4g11320	intron
175-5-1	4	10476322	Deletion	hetero	aaaaGTTGTTTTGTttaa	aaaaAACttaa	-7(-10+3)
175-5-1	4	11621149	Deletion	hetero	aaatTTAC---AAAAttac	aaatttac	-16	at4g21903	exon
175-5-1	4	13774805	SBS	hetero	cttcCaatt	cttcAaatt	C to A	at4g27595	exon	Leu to Phe
175-5-1	4	15554563	-1	hetero	tgctAaagt	tgctaagt	A	at4g32200	exon
175-5-1	5	4537230	Complex	hetero	atgtACtcta	atgtTTtcta	SBSx2	at5g14060	intron
175-5-1	5	5075165	SBS	hetero	ccctAactt	ccctTactt	A to T
175-5-1	5	9171049	SBS	hetero	tataCctaa	tataTctaa	C to T
175-5-1	5	10298778	SBS	hetero	tcaaAttat	tcaaTttat	A to T
175-5-1	5	11646152	SBS	hetero	gatcGagta	gatcCagta	G to C	at5g31087		transposon
175-5-1	5	13307876	Deletion	homo	ctgtTCacgc	ctgtacgc	-2
175-5-1	5	25537692	SBS	hetero	ggatGattt	ggatAattt	G to A	at5g63810	intron
175-5-1	5	26591541	Deletion	hetero	tttgGCTCACGAgatg	tttggatg	-8	at5g66620	exon
175-6-1	1	4530659	Deletion	hetero	ctcaGCtaac	ctcataac	-2
175-6-1	1	5341405	Deletion	hetero	tcaaTGTtgtt	tcaatgtt	-3	at1g15530	exon
175-6-1	1	6417811	Deletion	hetero	caacACTT---CAAGaatt	caacaatt	-18	at1g18640	exon
175-6-1	1	8881852	-1	hetero	aagtGagaa	aagtagaa	G	at1g25330	exon
175-6-1	1	10292187	Complex	hetero	gagtTTgcca	gagtAAgcca	SBSx2	at1g29400	exon	Asn to Tyr
175-6-1	1	10940869	Deletion	hetero	gagcGTcatt	gagccatt	-2	at1g30810	exon
175-6-1	1	11757159	SBS	hetero	aggtAtgtt	aggtTtgtt	A to T	at1g32510	intron
175-6-1	1	12542190	SBS	hetero	caatGgtgt	caatTgtgt	G to T
175-6-1	1	18637436	Deletion	homo	aatgTTGT---ACCCttgt	aatgttgt	-12	at1g50310	exon
175-6-1	1	23808477	SBS	hetero	tactTctgt	tactCctgt	T to C
175-6-1	1	24296098	SBS	hetero	gggaGaagt	gggaAaagt	G to A	at1g65410	exon	Glu to Lys
175-6-1	1	24542344	Complex	hetero	ctttTtgataccTtgaagtgaAgggt	ctttCtgatGAaccCtgaagtgaCgggt	SBS, +1(-1+2), SBS
175-6-1	1	24542359	Complex	hetero	ccatGgggccgTttca	ccatgggccgCttca	-1, SBS
175-6-1	1	24901914	Deletion	hetero	ttaaATGA---GATGataa	ttaaataa	-12
175-6-1	1	25253238	Deletion	hetero	caccACCGTTaaga	caccaaga	-6	at1g67410	exon
175-6-1	1	27974164	Complex	hetero	ccttCTTT---TAAAaaaAatat	ccttATaaaCatat	-10(-12+2), SBS
175-6-1	2	3849780	Deletion	homo	cttgTTAA---CTAAtgac	cttgtgac	-28	at2g10160		transposon
175-6-1	2	7399956	SBS	homo	ctgcGtttt	ctgcAtttt	G to A	at2g17030	exon	synonymous
175-6-1	2	11299028	SBS	hetero	gagaAtgcc	gagaGtgcc	A to G
175-6-1	2	12287890	Complex	hetero	catcCActgaTCCTACtttc	catcctgaAAtttc	-2, -4(-6+2)
175-6-1	2	15570558	SBS	hetero	tagcAaatc	tagcTaatc	A to T	at2g37050	exon	stop_gained
175-6-1	2	15853262	+1	hetero	gttgCAacct	gttgTATacct	+1(-2+3)	at2g37840	exon
175-6-1	3	20597318	Complex	homo	gataGGCA---CCAAacaaaAcaat	gataACacaaaTcaat	-24(-26+2), SBS	at3g55530	intron
175-6-1	4	2659973	Complex	homo	tttcATataa	tttcGAataa	SBSx2
175-6-1	4	5470763	Deletion	homo	tccgAAacaa	tccgacaa	-2
175-6-1	4	11821711	Deletion	hetero	tcgaATGT---TCGCatgc	tcgaatgc	-24	at4g22415		transposon
175-6-1	4	12433190	Insertion	hetero	ggtcgctg	ggtcGCTgctg	+3	at4g23920	exon
175-6-1	4	12953725	Deletion	hetero	tggcTCAA---ACGTtagc	tggctagc	-13
175-6-1	4	14762081	SBS	hetero	tttaAttaa	tttaTttaa	A to T
175-6-1	4	17037629	SBS	hetero	agcgGtatt	agcgTtatt	G to T	at4g36000	exon	Thr to Asn
175-6-1	4	18553820	Deletion	hetero	gagtTTCCttca	gagtttca	-4	at4g40020	exon
175-6-1	5	2868483	SBS	hetero	agagAgata	agagTgata	A to T	at5g09220	exon	stop_gained
175-6-1	5	5995045	Complex	hetero	cgaaAGattc	cgaaTTattc	SBSx2
175-6-1	5	9293322	Deletion	homo	atgcAGGCGAttta	atgcttta	-6	at5g26740	exon
175-6-1	5	20387140	SBS	homo	aatgAtgga	aatgGtgga	A to G
